# Supplementary material for: Symbiont Reintroduction Alters Tumor Progression and Life‐History Traits in the Tumor‐Bearing Freshwater Cnidarian Hydra oligactis
Source: Ecol Evol. 2026 Apr 13;16(4):e73458. doi: 10.1002/ece3.73458 (PMC13071525; doi:10.1002/ece3.73458)
Supplement: Supplementary file 1 — Appendix S1: ece373461‐sup‐0001‐AppendixS1.zip. [file ECE3-16-e73458-s001.zip]

Archive with 31 entries (21 files):
- Electronic supplementary material/
- Electronic supplementary material/0. Dataset-presentation.html
- Electronic supplementary material/0. Packages-and-their-versions.html
- Electronic supplementary material/Additional files/
- Electronic supplementary material/Additional files/Ciliate counts on removed buds/
- Electronic supplementary material/Additional files/Ciliate counts on removed buds/ciliate counts on removed buds.xlsx
- Electronic supplementary material/Additional files/Class illustration/
- Electronic supplementary material/Additional files/Class illustration/Class A.mp4
- Electronic supplementary material/Additional files/Class illustration/Class B.mp4
- Electronic supplementary material/Additional files/Class illustration/Class C.mp4
- Electronic supplementary material/Additional files/Class illustration/Class D.mp4
- Electronic supplementary material/Additional files/Preliminary cleaning protocol test/
- Electronic supplementary material/Additional files/Preliminary cleaning protocol test/Cleaning test.xlsx
- Electronic supplementary material/Additional files/Preliminary cleaning protocol test/Cleaning.html
- Electronic supplementary material/Additional files/Preliminary cleaning protocol test/Cleaning.rmd
- Electronic supplementary material/Code and data/
- Electronic supplementary material/Code and data/Figures rds/
- Electronic supplementary material/Code and data/Figures rds/Fig4A.rds
- Electronic supplementary material/Code and data/Figures rds/Fig4B.rds
- Electronic supplementary material/Code and data/Figures rds/Fig4C.rds
- Electronic supplementary material/Code and data/R scripts/
- Electronic supplementary material/Code and data/R scripts/1. Ciliate infection and LHT.rmd
- Electronic supplementary material/Code and data/R scripts/2. Ciliate infection and Budding.rmd
- Electronic supplementary material/Code and data/Raw data/
- Electronic supplementary material/Code and data/Raw data/ciliate_data.xlsx
- Electronic supplementary material/Figures/
- Electronic supplementary material/Figures/Fig1.PNG
- Electronic supplementary material/Figures/Fig2.png
- Electronic supplementary material/Figures/Fig3.png
- Electronic supplementary material/Figures/Fig4.png
- Electronic supplementary material/README.html
