# Supplementary material for: Symbiont Reintroduction Alters Tumor Progression and Life‐History Traits in the Tumor‐Bearing Freshwater Cnidarian Hydra oligactis
Source: Ecol Evol. 2026 Apr 13;16(4):e73458. doi: 10.1002/ece3.73458 (PMC13071525; doi:10.1002/ece3.73458)
Supplement: Supplementary file 1 — Appendix S1: ece373461‐sup‐0001‐AppendixS1.zip. [file ECE3-16-e73458-s001.zip › Electronic supplementary material/Additional files/Ciliate counts on removed buds/ciliate counts on removed buds.xlsx]

## Sheet: Sheet1
Parent_id	Observation_date	Total_Ciliate_number_Bud	Bud_number
1	2024-06-17	0	0
1	2024-06-19	0	0
1	2024-06-21	0	0
1	2024-06-24	1	1
1	2024-06-26	13	2
1	2024-06-28	0	0
1	2024-07-01	4	1
1	2024-07-03	2	1
1	2024-07-05	7	1
1	2024-07-08	2	1
1	2024-07-10	4	1
1	2024-07-12	18	5
1	2024-07-15	0	0
1	2024-07-17	0	0
1	2024-07-19	0	0
1	2024-07-22	0	0
1	2024-07-24	0	0
1	2024-07-26	0	0
1	2024-07-29	0	0
1	2024-07-31	19	1
1	2024-08-02	0	0
1	2024-08-05	10	1
1	2024-08-07	0	0
1	2024-08-09	0	0
1	2024-08-12	0	0
1	2024-08-14	0	0
1	2024-08-16	0	0
1	2024-08-19	0	0
1	2024-08-21	0	0
1	2024-08-23	0	0
1	2024-08-26	0	0
1	2024-08-28	0	0
1	2024-08-30	0	0
1	2024-09-02	0	0
1	2024-09-04	0	0
1	2024-09-06	0	0
1	2024-09-09	0	0
1	2024-09-11	0	0
1	2024-09-13	0	0
1	2024-09-16	0	0
1	2024-09-18	0	0
1	2024-09-20	0	0
1	2024-09-23	0	0
1	2024-09-25	0	0
1	2024-09-26	0	0
1	2024-09-30	0	0
1	2024-10-02	0	0
1	2024-10-04	0	0
1	2024-10-07	0	0
1	2024-10-09	0	0
1	2024-10-11	0	0
1	2024-10-14	0	0
1	2024-10-16	0	0
1	2024-10-18	0	0
1	2024-10-21	0	0
1	2024-10-23	0	0
1	2024-10-25	0	0
1	2024-10-28	0	0
1	2024-10-30	0	0
1	2024-11-01	0	0
1	2024-11-04	0	0
3	2024-06-03	0	0
3	2024-06-05	0	0
3	2024-06-07	0	0
3	2024-06-10	0	0
3	2024-06-12	0	0
3	2024-06-14	0	0
3	2024-06-17	0	0
3	2024-06-19	0	1
3	2024-06-21	0	1
3	2024-06-24	0	0
3	2024-06-26	0	0
3	2024-06-28	0	1
3	2024-07-01	0	2
3	2024-07-03	0	1
3	2024-07-05	0	1
3	2024-07-08	0	0
3	2024-07-10	0	0
3	2024-07-12	0	0
3	2024-07-15	0	0
3	2024-07-17	0	0
3	2024-07-19	0	0
3	2024-07-22	0	0
3	2024-07-24	0	0
3	2024-07-26	0	0
3	2024-07-29	0	0
3	2024-07-31	0	0
3	2024-08-02	0	0
3	2024-08-05	0	0
3	2024-08-07	0	0
3	2024-08-09	0	0
3	2024-08-12	0	0
3	2024-08-14	0	1
3	2024-08-16	0	0
3	2024-08-19	0	0
3	2024-08-21	0	0
3	2024-08-23	0	0
3	2024-08-26	0	0
3	2024-08-28	0	2
3	2024-08-30	0	0
3	2024-09-02	0	0
3	2024-09-04	0	0
3	2024-09-06	0	0
3	2024-09-09	0	0
3	2024-09-11	0	0
3	2024-09-13	0	0
3	2024-09-16	0	0
3	2024-09-18	0	0
3	2024-09-20	0	1
3	2024-09-23	0	0
3	2024-09-25	0	0
3	2024-09-26	0	0
3	2024-09-30	0	0
3	2024-10-02	0	1
3	2024-10-04	0	0
3	2024-10-07	0	0
3	2024-10-09	0	0
3	2024-10-11	0	0
3	2024-10-14	0	0
3	2024-10-16	0	0
3	2024-10-18	0	0
3	2024-10-21	0	0
3	2024-10-23	0	0
3	2024-10-25	0	0
3	2024-10-28	0	1
3	2024-10-30	0	1
3	2024-11-01	0	0
3	2024-11-04	0	0
6	2024-06-03	0	0
6	2024-06-05	0	0
6	2024-06-07	0	0
6	2024-06-10	0	0
6	2024-06-12	6	1
6	2024-06-14	0	0
6	2024-06-17	0	0
6	2024-06-19	0	0
6	2024-06-21	3	1
6	2024-06-24	0	0
6	2024-06-26	0	0
6	2024-06-28	4	1
6	2024-07-01	5	1
6	2024-07-03	8	1
6	2024-07-05	0	0
6	2024-07-08	3	1
6	2024-07-10	8	1
6	2024-07-12	0	0
6	2024-07-15	5	1
6	2024-07-17	0	0
6	2024-07-19	0	0
6	2024-07-22	0	0
6	2024-07-24	0	0
6	2024-07-26	0	0
6	2024-07-29	0	0
6	2024-07-31	8	1
6	2024-08-02	0	0
6	2024-08-05	0	0
6	2024-08-07	4	1
6	2024-08-09	2	1
6	2024-08-12	0	0
6	2024-08-14	0	0
6	2024-08-16	0	0
6	2024-08-19	0	0
6	2024-08-21	2	1
6	2024-08-23	0	0
6	2024-08-26	0	0
6	2024-08-28	0	0
6	2024-08-30	0	0
6	2024-09-02	0	0
6	2024-09-04	0	0
6	2024-09-06	0	0
6	2024-09-09	0	0
6	2024-09-11	0	0
6	2024-09-13	0	0
6	2024-09-16	0	0
6	2024-09-18	0	0
6	2024-09-20	0	0
6	2024-09-23	0	0
6	2024-09-25	0	0
6	2024-09-26	0	0
6	2024-09-30	0	0
6	2024-10-02	0	0
6	2024-10-04	0	0
6	2024-10-07	0	0
6	2024-10-09	0	0
6	2024-10-11	0	0
6	2024-10-14	0	0
6	2024-10-16	0	0
6	2024-10-18	0	0
6	2024-10-21	0	0
6	2024-10-23	0	0
6	2024-10-25	0	0
6	2024-10-28	0	1
6	2024-10-30	0	0
6	2024-11-01	0	0
6	2024-11-04	0	0
8	2024-06-03	0	0
8	2024-06-05	0	0
8	2024-06-07	0	0
8	2024-06-10	0	0
8	2024-06-12	0	0
8	2024-06-14	6	1
8	2024-06-17	0	0
8	2024-06-19	4	2
8	2024-06-21	0	0
8	2024-06-24	0	0
8	2024-06-26	2	1
8	2024-06-28	4	2
8	2024-07-01	0	0
8	2024-07-03	1	1
8	2024-07-05	5	1
8	2024-07-08	2	1
8	2024-07-10	0	0
8	2024-07-12	4	1
8	2024-07-15	0	0
8	2024-07-17	0	0
8	2024-07-19	0	0
8	2024-07-22	0	0
8	2024-07-24	0	0
8	2024-07-26	0	0
8	2024-07-29	0	0
8	2024-07-31	0	0
8	2024-08-02	0	0
8	2024-08-05	0	0
8	2024-08-07	0	0
8	2024-08-09	0	0
8	2024-08-12	0	0
8	2024-08-14	0	0
8	2024-08-16	0	0
8	2024-08-19	0	0
8	2024-08-21	0	0
8	2024-08-23	0	0
8	2024-08-26	0	0
8	2024-08-28	0	0
8	2024-08-30	0	0
8	2024-09-02	0	0
8	2024-09-04	0	0
8	2024-09-06	0	0
8	2024-09-09	0	0
8	2024-09-11	0	0
8	2024-09-13	0	0
8	2024-09-16	0	0
8	2024-09-18	0	0
8	2024-09-20	0	0
8	2024-09-23	4	1
8	2024-09-25	0	0
8	2024-09-26	0	0
8	2024-09-30	14	1
8	2024-10-02	0	0
8	2024-10-04	0	0
8	2024-10-07	0	0
8	2024-10-09	0	0
8	2024-10-11	0	0
8	2024-10-14	0	0
8	2024-10-16	0	0
8	2024-10-18	0	0
8	2024-10-21	0	0
8	2024-10-23	0	0
8	2024-10-25	0	0
8	2024-10-28	0	0
8	2024-10-30	0	0
8	2024-11-01	0	0
8	2024-11-04	0	0
9	2024-06-10	0	0
9	2024-06-12	0	0
9	2024-06-14	0	0
9	2024-06-17	0	0
9	2024-06-19	0	0
9	2024-06-21	2	1
9	2024-06-24	0	0
9	2024-06-26	5	2
9	2024-06-28	0	0
9	2024-07-01	3	1
9	2024-07-03	0	0
9	2024-07-05	6	1
9	2024-07-08	0	0
9	2024-07-10	0	0
9	2024-07-12	0	0
9	2024-07-15	0	0
9	2024-07-17	0	0
9	2024-07-19	0	0
9	2024-07-22	0	0
9	2024-07-24	0	0
9	2024-07-26	0	0
9	2024-07-29	0	0
9	2024-07-31	0	0
9	2024-08-02	0	0
9	2024-08-05	0	0
9	2024-08-07	0	0
9	2024-08-09	0	0
9	2024-08-12	0	0
9	2024-08-14	0	0
9	2024-08-16	0	0
9	2024-08-19	0	0
9	2024-08-21	0	0
9	2024-08-23	0	0
9	2024-08-26	0	0
9	2024-08-28	0	0
9	2024-08-30	0	0
9	2024-09-02	0	0
9	2024-09-04	0	0
9	2024-09-06	0	0
9	2024-09-09	0	0
9	2024-09-11	0	0
9	2024-09-13	0	0
9	2024-09-16	0	0
9	2024-09-18	0	0
9	2024-09-20	0	0
9	2024-09-23	0	0
9	2024-09-25	0	0
9	2024-09-26	0	0
9	2024-09-30	0	0
9	2024-10-02	0	0
9	2024-10-04	0	0
9	2024-10-07	0	0
9	2024-10-09	0	0
9	2024-10-11	0	0
9	2024-10-14	0	0
9	2024-10-16	0	0
9	2024-10-18	0	0
9	2024-10-21	0	0
9	2024-10-23	0	0
9	2024-10-25	0	0
9	2024-10-28	0	0
9	2024-10-30	0	0
9	2024-11-01	0	0
9	2024-11-04	0	0
11	2024-06-03	0	0
11	2024-06-05	0	0
11	2024-06-07	0	0
11	2024-06-10	2	1
11	2024-06-12	9	1
11	2024-06-14	0	0
11	2024-06-17	0	0
11	2024-06-19	15	2
11	2024-06-21	0	0
11	2024-06-24	3	1
11	2024-06-26	1	1
11	2024-06-28	0	0
11	2024-07-01	6	2
11	2024-07-03	0	0
11	2024-07-05	2	1
11	2024-07-08	2	1
11	2024-07-10	4	1
11	2024-07-12	3	1
11	2024-07-15	2	1
11	2024-07-17	1	1
11	2024-07-19	2	1
11	2024-07-22	0	0
11	2024-07-24	3	2
11	2024-07-26	0	1
11	2024-07-29	2	1
11	2024-07-31	0	0
11	2024-08-02	7	2
11	2024-08-05	2	3
11	2024-08-07	0	0
11	2024-08-09	0	1
11	2024-08-12	1	1
11	2024-08-14	4	2
11	2024-08-16	0	0
11	2024-08-19	1	2
11	2024-08-21	1	2
11	2024-08-23	0	0
11	2024-08-26	0	0
11	2024-08-28	5	3
11	2024-08-30	0	0
11	2024-09-02	0	0
11	2024-09-04	5	1
11	2024-09-06	3	1
11	2024-09-09	0	0
11	2024-09-11	7	2
11	2024-09-13	0	0
11	2024-09-16	2	1
11	2024-09-18	5	2
11	2024-09-20	0	0
11	2024-09-23	0	1
11	2024-09-25	2	1
11	2024-09-26	7	2
11	2024-09-30	0	0
11	2024-10-02	0	0
11	2024-10-04	7	2
11	2024-10-07	0	0
11	2024-10-09	3	1
11	2024-10-11	0	0
11	2024-10-14	2	1
11	2024-10-16	9	1
11	2024-10-18	0	0
11	2024-10-21	0	0
11	2024-10-23	0	0
11	2024-10-25	0	0
11	2024-10-28	0	0
11	2024-10-30	0	0
11	2024-11-01	0	0
11	2024-11-04	0	0
13	2024-06-03	0	0
13	2024-06-05	0	0
13	2024-06-07	0	0
13	2024-06-10	12	1
13	2024-06-12	0	0
13	2024-06-14	3	0
13	2024-06-17	0	0
13	2024-06-19	0	0
13	2024-06-21	0	1
13	2024-06-24	0	1
13	2024-06-26	0	0
13	2024-06-28	0	1
13	2024-07-01	0	2
13	2024-07-03	0	0
13	2024-07-05	0	3
13	2024-07-08	0	0
13	2024-07-10	0	1
13	2024-07-12	0	1
13	2024-07-15	0	0
13	2024-07-17	0	1
13	2024-07-19	0	2
13	2024-07-22	0	0
13	2024-07-24	0	1
13	2024-07-26	0	0
13	2024-07-29	0	1
13	2024-07-31	0	2
13	2024-08-02	0	0
13	2024-08-05	0	1
13	2024-08-07	0	2
13	2024-08-09	0	0
13	2024-08-12	0	0
13	2024-08-14	0	2
13	2024-08-16	0	0
13	2024-08-19	0	1
13	2024-08-21	0	0
13	2024-08-23	0	0
13	2024-08-26	0	0
13	2024-08-28	0	0
13	2024-08-30	0	0
13	2024-09-02	0	0
13	2024-09-04	0	0
13	2024-09-06	0	0
13	2024-09-09	0	0
13	2024-09-11	0	0
13	2024-09-13	0	0
13	2024-09-16	0	0
13	2024-09-18	0	1
13	2024-09-20	0	0
13	2024-09-23	0	1
13	2024-09-25	0	0
13	2024-09-26	0	1
13	2024-09-30	0	0
13	2024-10-02	0	0
13	2024-10-04	0	1
13	2024-10-07	0	0
13	2024-10-09	0	1
13	2024-10-11	0	0
13	2024-10-14	0	1
13	2024-10-16	0	0
13	2024-10-18	0	0
13	2024-10-21	0	0
13	2024-10-23	0	0
13	2024-10-25	0	0
13	2024-10-28	0	0
13	2024-10-30	0	3
13	2024-11-01	0	0
13	2024-11-04	0	0
15	2024-06-03	0	0
15	2024-06-05	0	0
15	2024-06-07	0	0
15	2024-06-10	0	0
15	2024-06-12	0	0
15	2024-06-14	0	0
15	2024-06-17	0	0
15	2024-06-19	4	1
15	2024-06-21	4	1
15	2024-06-24	2	2
15	2024-06-26	2	1
15	2024-06-28	2	2
15	2024-07-01	7	2
15	2024-07-03	0	0
15	2024-07-05	4	2
15	2024-07-08	5	1
15	2024-07-10	0	1
15	2024-07-12	0	1
15	2024-07-15	0	0
15	2024-07-17	0	0
15	2024-07-19	0	1
15	2024-07-22	0	1
15	2024-07-24	0	0
15	2024-07-26	0	2
15	2024-07-29	0	0
15	2024-07-31	0	0
15	2024-08-02	0	1
15	2024-08-05	0	1
15	2024-08-07	0	1
15	2024-08-09	0	1
15	2024-08-12	0	0
15	2024-08-14	0	1
15	2024-08-16	0	1
15	2024-08-19	0	0
15	2024-08-21	0	0
15	2024-08-23	0	0
15	2024-08-26	0	0
15	2024-08-28	0	1
15	2024-08-30	0	1
15	2024-09-02	0	0
15	2024-09-04	0	0
15	2024-09-06	0	0
15	2024-09-09	0	0
15	2024-09-11	0	0
15	2024-09-13	0	0
15	2024-09-16	0	1
15	2024-09-18	0	0
15	2024-09-20	0	1
15	2024-09-23	0	0
15	2024-09-25	0	0
15	2024-09-26	0	0
15	2024-09-30	0	2
15	2024-10-02	0	0
15	2024-10-04	0	0
15	2024-10-07	0	0
15	2024-10-09	0	1
15	2024-10-11	0	0
15	2024-10-14	0	0
15	2024-10-16	0	0
15	2024-10-18	0	1
15	2024-10-21	0	0
15	2024-10-23	0	0
15	2024-10-25	0	0
15	2024-10-28	0	0
15	2024-10-30	0	3
15	2024-11-01	0	0
15	2024-11-04	0	0
18	2024-06-03	0	0
18	2024-06-05	0	0
18	2024-06-07	0	0
18	2024-06-10	0	0
18	2024-06-12	3	1
18	2024-06-14	0	0
18	2024-06-17	4	1
18	2024-06-19	1	1
18	2024-06-21	0	0
18	2024-06-24	0	0
18	2024-06-26	0	1
18	2024-06-28	0	0
18	2024-07-01	0	2
18	2024-07-03	0	0
18	2024-07-05	0	1
18	2024-07-08	0	2
18	2024-07-10	0	1
18	2024-07-12	0	1
18	2024-07-15	0	1
18	2024-07-17	0	0
18	2024-07-19	0	1
18	2024-07-22	0	1
18	2024-07-24	0	1
18	2024-07-26	0	1
18	2024-07-29	0	1
18	2024-07-31	0	1
18	2024-08-02	0	0
18	2024-08-05	0	2
18	2024-08-07	0	0
18	2024-08-09	0	0
18	2024-08-12	0	0
18	2024-08-14	0	0
18	2024-08-16	0	0
18	2024-08-19	0	2
18	2024-08-21	1	1
18	2024-08-23	0	0
18	2024-08-26	0	0
18	2024-08-28	0	0
18	2024-08-30	0	0
18	2024-09-02	0	0
18	2024-09-04	0	0
18	2024-09-06	0	0
18	2024-09-09	0	0
18	2024-09-11	0	0
18	2024-09-13	0	0
18	2024-09-16	0	0
18	2024-09-18	0	1
18	2024-09-20	0	0
18	2024-09-23	0	0
18	2024-09-25	0	0
18	2024-09-26	0	1
18	2024-09-30	0	0
18	2024-10-02	0	0
18	2024-10-04	0	0
18	2024-10-07	0	0
18	2024-10-09	0	2
18	2024-10-11	0	0
18	2024-10-14	0	0
18	2024-10-16	0	1
18	2024-10-18	0	1
18	2024-10-21	0	1
18	2024-10-23	0	0
18	2024-10-25	0	0
18	2024-10-28	0	1
18	2024-10-30	0	2
18	2024-11-01	0	0
18	2024-11-04	0	1
21	2024-06-10	0	0
21	2024-06-12	0	0
21	2024-06-14	0	0
21	2024-06-17	0	0
21	2024-06-19	2	1
21	2024-06-21	0	0
21	2024-06-24	0	0
21	2024-06-26	0	0
21	2024-06-28	0	0
21	2024-07-01	0	2
21	2024-07-03	0	0
21	2024-07-05	0	2
21	2024-07-08	0	1
21	2024-07-10	0	0
21	2024-07-12	0	1
21	2024-07-15	0	0
21	2024-07-17	0	0
21	2024-07-19	0	0
21	2024-07-22	0	0
21	2024-07-24	0	0
21	2024-07-26	0	0
21	2024-07-29	0	0
21	2024-07-31	0	0
21	2024-08-02	0	0
21	2024-08-05	0	0
21	2024-08-07	0	0
21	2024-08-09	0	0
21	2024-08-12	0	0
21	2024-08-14	0	0
21	2024-08-16	0	0
21	2024-08-19	0	0
21	2024-08-21	0	0
21	2024-08-23	0	0
21	2024-08-26	0	0
21	2024-08-28	0	0
21	2024-08-30	0	0
21	2024-09-02	0	0
21	2024-09-04	0	0
21	2024-09-06	0	0
21	2024-09-09	0	0
21	2024-09-11	0	0
21	2024-09-13	0	0
21	2024-09-16	0	0
21	2024-09-18	0	0
21	2024-09-20	0	0
21	2024-09-23	0	0
21	2024-09-25	0	0
21	2024-09-26	0	0
21	2024-09-30	0	0
21	2024-10-02	0	0
21	2024-10-04	0	0
21	2024-10-07	0	0
21	2024-10-09	0	0
21	2024-10-11	0	0
21	2024-10-14	0	0
21	2024-10-16	0	0
21	2024-10-18	0	0
21	2024-10-21	0	0
21	2024-10-23	0	0
21	2024-10-25	0	0
21	2024-10-28	0	0
21	2024-10-30	0	0
21	2024-11-01	0	0
21	2024-11-04	0	0
23	2024-06-10	0	0
23	2024-06-12	0	0
23	2024-06-14	0	0
23	2024-06-17	8	1
23	2024-06-19	1	1
23	2024-06-21	0	0
23	2024-06-24	0	1
23	2024-06-26	0	0
23	2024-06-28	0	0
23	2024-07-01	0	1
23	2024-07-03	0	1
23	2024-07-05	0	0
23	2024-07-08	0	0
23	2024-07-10	0	0
23	2024-07-12	0	0
23	2024-07-15	0	0
23	2024-07-17	0	0
23	2024-07-19	0	0
23	2024-07-22	0	0
23	2024-07-24	0	0
23	2024-07-26	0	0
23	2024-07-29	0	0
23	2024-07-31	0	0
23	2024-08-02	0	0
23	2024-08-05	0	0
23	2024-08-07	0	0
23	2024-08-09	5	1
23	2024-08-12	0	0
23	2024-08-14	0	0
23	2024-08-16	1	1
23	2024-08-19	0	0
23	2024-08-21	0	0
23	2024-08-23	0	0
23	2024-08-26	0	0
23	2024-08-28	0	0
23	2024-08-30	0	0
23	2024-09-02	0	0
23	2024-09-04	0	0
23	2024-09-06	0	0
23	2024-09-09	0	0
23	2024-09-11	0	0
23	2024-09-13	0	0
23	2024-09-16	0	0
23	2024-09-18	2	1
23	2024-09-20	0	1
23	2024-09-23	0	0
23	2024-09-25	0	0
23	2024-09-26	5	1
23	2024-09-30	0	0
23	2024-10-02	1	1
23	2024-10-04	0	2
23	2024-10-07	0	0
23	2024-10-09	0	1
23	2024-10-11	0	0
23	2024-10-14	0	0
23	2024-10-16	0	1
23	2024-10-18	0	0
23	2024-10-21	0	1
23	2024-10-23	0	0
23	2024-10-25	0	0
23	2024-10-28	0	0
23	2024-10-30	2	2
23	2024-11-01	7	2
23	2024-11-04	0	0
25	2024-06-03	0	0
25	2024-06-05	0	0
25	2024-06-07	0	0
25	2024-06-10	0	0
25	2024-06-12	5	1
25	2024-06-14	4	1
25	2024-06-17	5	1
25	2024-06-19	5	2
25	2024-06-21	3	1
25	2024-06-24	0	0
25	2024-06-26	4	1
25	2024-06-28	6	1
25	2024-07-01	3	1
25	2024-07-03	6	2
25	2024-07-05	2	1
25	2024-07-08	0	0
25	2024-07-10	5	2
25	2024-07-12	4	1
25	2024-07-15	3	2
25	2024-07-17	1	1
25	2024-07-19	0	0
25	2024-07-22	1	1
25	2024-07-24	0	1
25	2024-07-26	1	1
25	2024-07-29	6	2
25	2024-07-31	0	0
25	2024-08-02	3	1
25	2024-08-05	2	1
25	2024-08-07	0	0
25	2024-08-09	0	0
25	2024-08-12	2	2
25	2024-08-14	2	1
25	2024-08-16	0	1
25	2024-08-19	0	0
25	2024-08-21	0	0
25	2024-08-23	0	0
25	2024-08-26	0	0
25	2024-08-28	0	0
25	2024-08-30	0	0
25	2024-09-02	0	0
25	2024-09-04	0	0
25	2024-09-06	0	1
25	2024-09-09	0	0
25	2024-09-11	0	0
25	2024-09-13	0	0
25	2024-09-16	0	0
25	2024-09-18	0	0
25	2024-09-20	0	1
25	2024-09-23	0	0
25	2024-09-25	0	0
25	2024-09-26	0	0
25	2024-09-30	0	0
25	2024-10-02	0	0
25	2024-10-04	0	0
25	2024-10-07	0	0
25	2024-10-09	1	1
25	2024-10-11	0	0
25	2024-10-14	0	1
25	2024-10-16	2	2
25	2024-10-18	0	0
25	2024-10-21	0	0
25	2024-10-23	0	1
25	2024-10-25	0	0
25	2024-10-28	0	0
25	2024-10-30	0	0
25	2024-11-01	0	0
25	2024-11-04	0	0
27	2024-06-03	0	0
27	2024-06-05	0	0
27	2024-06-07	0	0
27	2024-06-10	0	0
27	2024-06-12	0	1
27	2024-06-14	0	1
27	2024-06-17	0	0
27	2024-06-19	2	1
27	2024-06-21	0	0
27	2024-06-24	1	1
27	2024-06-26	5	2
27	2024-06-28	0	0
27	2024-07-01	6	2
27	2024-07-03	1	1
27	2024-07-05	0	0
27	2024-07-08	12	3
27	2024-07-10	0	0
27	2024-07-12	2	2
27	2024-07-15	0	0
27	2024-07-17	0	0
27	2024-07-19	2	1
27	2024-07-22	0	1
27	2024-07-24	2	1
27	2024-07-26	3	1
27	2024-07-29	0	0
27	2024-07-31	2	2
27	2024-08-02	0	0
27	2024-08-05	0	2
27	2024-08-07	0	0
27	2024-08-09	0	1
27	2024-08-12	0	2
27	2024-08-14	0	0
27	2024-08-16	0	1
27	2024-08-19	0	1
27	2024-08-21	0	0
27	2024-08-23	0	0
27	2024-08-26	0	0
27	2024-08-28	0	0
27	2024-08-30	0	0
27	2024-09-02	0	0
27	2024-09-04	0	0
27	2024-09-06	0	1
27	2024-09-09	0	0
27	2024-09-11	0	1
27	2024-09-13	0	0
27	2024-09-16	0	0
27	2024-09-18	0	0
27	2024-09-20	0	1
27	2024-09-23	0	0
27	2024-09-25	0	0
27	2024-09-26	0	0
27	2024-09-30	0	0
27	2024-10-02	0	0
27	2024-10-04	0	0
27	2024-10-07	0	1
27	2024-10-09	0	0
27	2024-10-11	0	0
27	2024-10-14	0	0
27	2024-10-16	0	0
27	2024-10-18	0	0
27	2024-10-21	0	0
27	2024-10-23	0	0
27	2024-10-25	0	0
27	2024-10-28	0	0
27	2024-10-30	0	1
27	2024-11-01	0	0
27	2024-11-04	0	0
29	2024-06-03	0	0
29	2024-06-05	0	0
29	2024-06-07	0	0
29	2024-06-10	3	1
29	2024-06-12	5	1
29	2024-06-14	0	0
29	2024-06-17	4	1
29	2024-06-19	0	0
29	2024-06-21	3	1
29	2024-06-24	1	1
29	2024-06-26	0	1
29	2024-06-28	10	2
29	2024-07-01	4	1
29	2024-07-03	2	1
29	2024-07-05	7	2
29	2024-07-08	0	1
29	2024-07-10	5	1
29	2024-07-12	0	0
29	2024-07-15	5	1
29	2024-07-17	0	0
29	2024-07-19	0	0
29	2024-07-22	0	0
29	2024-07-24	3	1
29	2024-07-26	0	0
29	2024-07-29	2	1
29	2024-07-31	0	0
29	2024-08-02	3	1
29	2024-08-05	0	0
29	2024-08-07	0	0
29	2024-08-09	5	2
29	2024-08-12	0	0
29	2024-08-14	2	2
29	2024-08-16	0	0
29	2024-08-19	0	0
29	2024-08-21	0	0
29	2024-08-23	0	0
29	2024-08-26	0	1
29	2024-08-28	1	1
29	2024-08-30	0	0
29	2024-09-02	0	0
29	2024-09-04	0	0
29	2024-09-06	0	0
29	2024-09-09	0	0
29	2024-09-11	0	0
29	2024-09-13	0	1
29	2024-09-16	0	0
29	2024-09-18	0	0
29	2024-09-20	0	0
29	2024-09-23	0	0
29	2024-09-25	0	0
29	2024-09-26	0	0
29	2024-09-30	0	0
29	2024-10-02	0	0
29	2024-10-04	0	1
29	2024-10-07	0	0
29	2024-10-09	0	0
29	2024-10-11	0	0
29	2024-10-14	0	0
29	2024-10-16	0	0
29	2024-10-18	0	0
29	2024-10-21	0	0
29	2024-10-23	0	0
29	2024-10-25	0	0
29	2024-10-28	0	1
29	2024-10-30	0	0
29	2024-11-01	0	0
29	2024-11-04	0	0
32	2024-06-10	0	0
32	2024-06-12	0	0
32	2024-06-14	0	0
32	2024-06-17	5	1
32	2024-06-19	12	2
32	2024-06-21	2	1
32	2024-06-24	5	2
32	2024-06-26	0	0
32	2024-06-28	3	2
32	2024-07-01	0	0
32	2024-07-03	0	1
32	2024-07-05	0	0
32	2024-07-08	3	1
32	2024-07-10	0	0
32	2024-07-12	0	0
32	2024-07-15	4	1
32	2024-07-17	0	0
32	2024-07-19	0	0
32	2024-07-22	0	0
32	2024-07-24	0	0
32	2024-07-26	0	0
32	2024-07-29	0	0
32	2024-07-31	0	0
32	2024-08-02	0	0
32	2024-08-05	0	1
32	2024-08-07	0	0
32	2024-08-09	1	1
32	2024-08-12	0	0
32	2024-08-14	0	0
32	2024-08-16	1	1
32	2024-08-19	0	0
32	2024-08-21	0	0
32	2024-08-23	0	0
32	2024-08-26	0	0
32	2024-08-28	0	0
32	2024-08-30	0	0
32	2024-09-02	0	0
32	2024-09-04	0	0
32	2024-09-06	0	0
32	2024-09-09	0	0
32	2024-09-11	0	0
32	2024-09-13	0	0
32	2024-09-16	0	0
32	2024-09-18	0	0
32	2024-09-20	0	0
32	2024-09-23	0	1
32	2024-09-25	0	0
32	2024-09-26	0	0
32	2024-09-30	0	0
32	2024-10-02	0	0
32	2024-10-04	0	0
32	2024-10-07	0	0
32	2024-10-09	0	0
32	2024-10-11	0	0
32	2024-10-14	0	0
32	2024-10-16	0	0
32	2024-10-18	0	0
32	2024-10-21	0	2
32	2024-10-23	0	0
32	2024-10-25	0	0
32	2024-10-28	0	1
32	2024-10-30	0	0
32	2024-11-01	0	0
32	2024-11-04	0	0
34	2024-06-03	0	0
34	2024-06-05	0	0
34	2024-06-07	0	0
34	2024-06-10	0	0
34	2024-06-12	3	1
34	2024-06-14	0	0
34	2024-06-17	0	0
34	2024-06-19	0	0
34	2024-06-21	0	0
34	2024-06-24	5	2
34	2024-06-26	7	1
34	2024-06-28	0	0
34	2024-07-01	0	0
34	2024-07-03	0	0
34	2024-07-05	2	1
34	2024-07-08	1	1
34	2024-07-10	0	0
34	2024-07-12	4	1
34	2024-07-15	0	0
34	2024-07-17	3	2
34	2024-07-19	1	1
34	2024-07-22	0	0
34	2024-07-24	0	0
34	2024-07-26	3	1
34	2024-07-29	2	1
34	2024-07-31	2	2
34	2024-08-02	1	1
34	2024-08-05	0	0
34	2024-08-07	1	2
34	2024-08-09	0	2
34	2024-08-12	1	1
34	2024-08-14	2	2
34	2024-08-16	1	1
34	2024-08-19	1	2
34	2024-08-21	1	1
34	2024-08-23	0	0
34	2024-08-26	0	1
34	2024-08-28	7	2
34	2024-08-30	0	0
34	2024-09-02	0	1
34	2024-09-04	3	2
34	2024-09-06	0	0
34	2024-09-09	1	1
34	2024-09-11	0	1
34	2024-09-13	3	1
34	2024-09-16	0	0
34	2024-09-18	14	3
34	2024-09-20	0	1
34	2024-09-23	1	1
34	2024-09-25	1	1
34	2024-09-26	0	0
34	2024-09-30	14	3
34	2024-10-02	0	0
34	2024-10-04	0	0
34	2024-10-07	0	0
34	2024-10-09	2	1
34	2024-10-11	2	2
34	2024-10-14	0	0
34	2024-10-16	2	2
34	2024-10-18	0	0
34	2024-10-21	0	0
34	2024-10-23	0	0
34	2024-10-25	0	0
34	2024-10-28	0	1
34	2024-10-30	8	4
34	2024-11-01	0	0
34	2024-11-04	0	0
35	2024-06-03	0	0
35	2024-06-05	0	0
35	2024-06-07	0	0
35	2024-06-10	0	0
35	2024-06-12	2	1
35	2024-06-14	3	1
35	2024-06-17	3	1
35	2024-06-19	1	1
35	2024-06-21	0	0
35	2024-06-24	1	1
35	2024-06-26	0	0
35	2024-06-28	4	1
35	2024-07-01	5	2
35	2024-07-03	3	1
35	2024-07-05	3	1
35	2024-07-08	1	1
35	2024-07-10	2	2
35	2024-07-12	2	1
35	2024-07-15	3	3
35	2024-07-17	0	0
35	2024-07-19	2	2
35	2024-07-22	7	2
35	2024-07-24	4	2
35	2024-07-26	0	0
35	2024-07-29	0	0
35	2024-07-31	1	1
35	2024-08-02	3	1
35	2024-08-05	5	1
35	2024-08-07	5	1
35	2024-08-09	5	2
35	2024-08-12	0	0
35	2024-08-14	5	2
35	2024-08-16	1	1
35	2024-08-19	0	0
35	2024-08-21	0	0
35	2024-08-23	0	0
35	2024-08-26	0	0
35	2024-08-28	0	0
35	2024-08-30	1	1
35	2024-09-02	0	0
35	2024-09-04	0	0
35	2024-09-06	2	1
35	2024-09-09	0	0
35	2024-09-11	2	1
35	2024-09-13	3	1
35	2024-09-16	0	0
35	2024-09-18	0	1
35	2024-09-20	4	1
35	2024-09-23	2	1
35	2024-09-25	2	1
35	2024-09-26	0	0
35	2024-09-30	3	1
35	2024-10-02	0	0
35	2024-10-04	0	0
35	2024-10-07	1	1
35	2024-10-09	0	0
35	2024-10-11	1	1
35	2024-10-14	0	0
35	2024-10-16	0	1
35	2024-10-18	1	1
35	2024-10-21	0	0
35	2024-10-23	0	0
35	2024-10-25	0	0
35	2024-10-28	0	0
35	2024-10-30	5	2
35	2024-11-01	0	0
35	2024-11-04	0	0
37	2024-06-03	0	0
37	2024-06-05	0	0
37	2024-06-07	0	0
37	2024-06-10	0	0
37	2024-06-12	0	0
37	2024-06-14	3	1
37	2024-06-17	3	1
37	2024-06-19	5	2
37	2024-06-21	3	2
37	2024-06-24	0	0
37	2024-06-26	4	1
37	2024-06-28	1	1
37	2024-07-01	1	2
37	2024-07-03	0	2
37	2024-07-05	0	0
37	2024-07-08	0	2
37	2024-07-10	0	1
37	2024-07-12	0	1
37	2024-07-15	0	1
37	2024-07-17	1	2
37	2024-07-19	1	1
37	2024-07-22	3	1
37	2024-07-24	0	0
37	2024-07-26	6	2
37	2024-07-29	0	0
37	2024-07-31	10	2
37	2024-08-02	2	1
37	2024-08-05	1	1
37	2024-08-07	2	1
37	2024-08-09	1	1
37	2024-08-12	2	1
37	2024-08-14	3	1
37	2024-08-16	4	1
37	2024-08-19	1	1
37	2024-08-21	0	0
37	2024-08-23	0	0
37	2024-08-26	0	0
37	2024-08-28	1	2
37	2024-08-30	0	0
37	2024-09-02	0	0
37	2024-09-04	0	0
37	2024-09-06	1	1
37	2024-09-09	1	1
37	2024-09-11	3	1
37	2024-09-13	0	0
37	2024-09-16	4	2
37	2024-09-18	4	1
37	2024-09-20	0	0
37	2024-09-23	10	2
37	2024-09-25	0	1
37	2024-09-26	0	0
37	2024-09-30	2	2
37	2024-10-02	5	2
37	2024-10-04	0	0
37	2024-10-07	3	1
37	2024-10-09	1	1
37	2024-10-11	5	1
37	2024-10-14	0	0
37	2024-10-16	0	0
37	2024-10-18	3	1
37	2024-10-21	0	0
37	2024-10-23	0	0
37	2024-10-25	0	0
37	2024-10-28	0	0
37	2024-10-30	5	4
37	2024-11-01	0	0
37	2024-11-04	0	0
40	2024-06-03	0	0
40	2024-06-05	0	0
40	2024-06-07	0	0
40	2024-06-10	0	0
40	2024-06-12	0	0
40	2024-06-14	0	0
40	2024-06-17	5	1
40	2024-06-19	4	1
40	2024-06-21	0	0
40	2024-06-24	6	1
40	2024-06-26	0	0
40	2024-06-28	3	1
40	2024-07-01	3	1
40	2024-07-03	7	2
40	2024-07-05	4	1
40	2024-07-08	3	2
40	2024-07-10	0	0
40	2024-07-12	1	1
40	2024-07-15	5	1
40	2024-07-17	3	1
40	2024-07-19	0	0
40	2024-07-22	0	0
40	2024-07-24	0	0
40	2024-07-26	3	2
40	2024-07-29	0	0
40	2024-07-31	0	0
40	2024-08-02	0	1
40	2024-08-05	4	2
40	2024-08-07	0	0
40	2024-08-09	4	1
40	2024-08-12	0	0
40	2024-08-14	0	0
40	2024-08-16	3	2
40	2024-08-19	0	1
40	2024-08-21	0	0
40	2024-08-23	0	0
40	2024-08-26	0	0
40	2024-08-28	0	0
40	2024-08-30	5	1
40	2024-09-02	0	0
40	2024-09-04	0	0
40	2024-09-06	1	1
40	2024-09-09	0	0
40	2024-09-11	0	0
40	2024-09-13	2	1
40	2024-09-16	0	0
40	2024-09-18	2	2
40	2024-09-20	0	0
40	2024-09-23	0	0
40	2024-09-25	4	1
40	2024-09-26	0	0
40	2024-09-30	0	0
40	2024-10-02	1	1
40	2024-10-04	0	0
40	2024-10-07	0	0
40	2024-10-09	3	1
40	2024-10-11	0	0
40	2024-10-14	0	0
40	2024-10-16	0	0
40	2024-10-18	3	1
40	2024-10-21	0	0
40	2024-10-23	0	1
40	2024-10-25	0	0
40	2024-10-28	0	0
40	2024-10-30	2	1
40	2024-11-01	0	0
40	2024-11-04	0	0
41	2024-06-03	0	0
41	2024-06-05	0	0
41	2024-06-07	0	0
41	2024-06-10	0	0
41	2024-06-12	0	0
41	2024-06-14	0	0
41	2024-06-17	3	1
41	2024-06-19	4	1
41	2024-06-21	2	1
41	2024-06-24	3	1
41	2024-06-26	0	0
41	2024-06-28	7	2
41	2024-07-01	6	2
41	2024-07-03	0	0
41	2024-07-05	5	2
41	2024-07-08	0	0
41	2024-07-10	7	2
41	2024-07-12	0	0
41	2024-07-15	5	2
41	2024-07-17	0	0
41	2024-07-19	2	1
41	2024-07-22	0	0
41	2024-07-24	0	0
41	2024-07-26	9	2
41	2024-07-29	0	0
41	2024-07-31	0	1
41	2024-08-02	1	1
41	2024-08-05	4	1
41	2024-08-07	0	1
41	2024-08-09	4	1
41	2024-08-12	4	1
41	2024-08-14	3	1
41	2024-08-16	7	1
41	2024-08-19	1	1
41	2024-08-21	0	0
41	2024-08-23	0	0
41	2024-08-26	0	0
41	2024-08-28	0	0
41	2024-08-30	0	1
41	2024-09-02	0	0
41	2024-09-04	8	1
41	2024-09-06	0	0
41	2024-09-09	7	1
41	2024-09-11	3	2
41	2024-09-13	7	1
41	2024-09-16	0	0
41	2024-09-18	0	0
41	2024-09-20	4	1
41	2024-09-23	5	2
41	2024-09-25	0	0
41	2024-09-26	7	1
41	2024-09-30	4	2
41	2024-10-02	2	1
41	2024-10-04	0	1
41	2024-10-07	0	1
41	2024-10-09	1	1
41	2024-10-11	0	0
41	2024-10-14	5	1
41	2024-10-16	0	1
41	2024-10-18	0	1
41	2024-10-21	0	0
41	2024-10-23	0	0
41	2024-10-25	0	1
41	2024-10-28	0	0
41	2024-10-30	10	3
41	2024-11-01	0	0
41	2024-11-04	0	0
44	2024-06-03	0	0
44	2024-06-05	0	0
44	2024-06-07	0	0
44	2024-06-10	0	0
44	2024-06-12	0	0
44	2024-06-14	0	1
44	2024-06-17	0	0
44	2024-06-19	11	2
44	2024-06-21	4	1
44	2024-06-24	0	0
44	2024-06-26	12	3
44	2024-06-28	0	0
44	2024-07-01	8	2
44	2024-07-03	0	0
44	2024-07-05	1	1
44	2024-07-08	3	2
44	2024-07-10	0	0
44	2024-07-12	6	1
44	2024-07-15	1	1
44	2024-07-17	5	2
44	2024-07-19	0	0
44	2024-07-22	1	1
44	2024-07-24	3	2
44	2024-07-26	0	0
44	2024-07-29	3	1
44	2024-07-31	0	1
44	2024-08-02	0	1
44	2024-08-05	3	1
44	2024-08-07	2	1
44	2024-08-09	4	1
44	2024-08-12	0	0
44	2024-08-14	0	0
44	2024-08-16	3	1
44	2024-08-19	0	0
44	2024-08-21	0	0
44	2024-08-23	0	0
44	2024-08-26	0	0
44	2024-08-28	0	0
44	2024-08-30	0	0
44	2024-09-02	0	0
44	2024-09-04	3	1
44	2024-09-06	0	0
44	2024-09-09	1	1
44	2024-09-11	0	0
44	2024-09-13	0	0
44	2024-09-16	0	0
44	2024-09-18	0	0
44	2024-09-20	6	1
44	2024-09-23	0	0
44	2024-09-25	6	1
44	2024-09-26	0	0
44	2024-09-30	0	0
44	2024-10-02	5	1
44	2024-10-04	3	1
44	2024-10-07	0	0
44	2024-10-09	1	1
44	2024-10-11	0	0
44	2024-10-14	4	2
44	2024-10-16	7	1
44	2024-10-18	0	0
44	2024-10-21	0	0
44	2024-10-23	0	0
44	2024-10-25	0	0
44	2024-10-28	0	0
44	2024-10-30	8	1
44	2024-11-01	5	1
44	2024-11-04	0	0
46	2024-06-03	0	0
46	2024-06-05	0	0
46	2024-06-07	0	0
46	2024-06-10	0	0
46	2024-06-12	0	0
46	2024-06-14	0	0
46	2024-06-17	1	1
46	2024-06-19	2	2
46	2024-06-21	0	0
46	2024-06-24	0	0
46	2024-06-26	0	0
46	2024-06-28	5	2
46	2024-07-01	1	1
46	2024-07-03	1	2
46	2024-07-05	0	0
46	2024-07-08	3	2
46	2024-07-10	0	1
46	2024-07-12	2	1
46	2024-07-15	7	2
46	2024-07-17	7	2
46	2024-07-19	4	2
46	2024-07-22	0	0
46	2024-07-24	0	0
46	2024-07-26	1	1
46	2024-07-29	3	1
46	2024-07-31	3	2
46	2024-08-02	0	0
46	2024-08-05	10	2
46	2024-08-07	8	2
46	2024-08-09	0	0
46	2024-08-12	3	1
46	2024-08-14	6	2
46	2024-08-16	0	0
46	2024-08-19	0	2
46	2024-08-21	0	0
46	2024-08-23	0	0
46	2024-08-26	0	0
46	2024-08-28	0	0
46	2024-08-30	0	0
46	2024-09-02	0	0
46	2024-09-04	1	1
46	2024-09-06	0	0
46	2024-09-09	1	1
46	2024-09-11	0	0
46	2024-09-13	1	1
46	2024-09-16	6	2
46	2024-09-18	0	0
46	2024-09-20	3	1
46	2024-09-23	0	0
46	2024-09-25	2	2
46	2024-09-26	0	0
46	2024-09-30	2	1
46	2024-10-02	0	0
46	2024-10-04	1	2
46	2024-10-07	0	0
46	2024-10-09	0	0
46	2024-10-11	0	1
46	2024-10-14	2	1
46	2024-10-16	0	0
46	2024-10-18	1	1
46	2024-10-21	0	1
46	2024-10-23	0	0
46	2024-10-25	0	0
46	2024-10-28	0	1
46	2024-10-30	0	1
46	2024-11-01	0	1
46	2024-11-04	0	0
48	2024-06-17	0	0
48	2024-06-19	0	0
48	2024-06-21	0	0
48	2024-06-24	0	0
48	2024-06-26	0	0
48	2024-06-28	0	0
48	2024-07-01	0	0
48	2024-07-03	3	1
48	2024-07-05	10	1
48	2024-07-08	8	1
48	2024-07-10	0	0
48	2024-07-12	14	2
48	2024-07-15	0	0
48	2024-07-17	0	0
48	2024-07-19	0	0
48	2024-07-22	0	0
48	2024-07-24	0	0
48	2024-07-26	0	0
48	2024-07-29	0	0
48	2024-07-31	0	0
48	2024-08-02	0	0
48	2024-08-05	0	0
48	2024-08-07	0	0
48	2024-08-09	0	0
48	2024-08-12	0	0
48	2024-08-14	0	0
48	2024-08-16	0	0
48	2024-08-19	0	0
48	2024-08-21	0	0
48	2024-08-23	0	0
48	2024-08-26	0	0
48	2024-08-28	0	0
48	2024-08-30	0	0
48	2024-09-02	0	0
48	2024-09-04	0	0
48	2024-09-06	0	0
48	2024-09-09	0	0
48	2024-09-11	0	0
48	2024-09-13	1	1
48	2024-09-16	0	0
48	2024-09-18	0	0
48	2024-09-20	3	1
48	2024-09-23	0	0
48	2024-09-25	0	0
48	2024-09-26	0	0
48	2024-09-30	0	0
48	2024-10-02	0	0
48	2024-10-04	0	0
48	2024-10-07	0	0
48	2024-10-09	0	0
48	2024-10-11	0	0
48	2024-10-14	0	0
48	2024-10-16	0	0
48	2024-10-18	0	0
48	2024-10-21	0	0
48	2024-10-23	0	0
48	2024-10-25	0	0
48	2024-10-28	0	0
48	2024-10-30	12	2
48	2024-11-01	0	0
48	2024-11-04	0	0
50	2024-06-17	0	0
50	2024-06-19	0	0
50	2024-06-21	0	0
50	2024-06-24	0	0
50	2024-06-26	2	1
50	2024-06-28	0	0
50	2024-07-01	2	1
50	2024-07-03	0	0
50	2024-07-05	0	0
50	2024-07-08	6	1
50	2024-07-10	0	0
50	2024-07-12	0	0
50	2024-07-15	0	0
50	2024-07-17	0	0
50	2024-07-19	0	0
50	2024-07-22	0	0
50	2024-07-24	0	0
50	2024-07-26	0	0
50	2024-07-29	0	0
50	2024-07-31	0	0
50	2024-08-02	0	0
50	2024-08-05	0	0
50	2024-08-07	0	0
50	2024-08-09	0	0
50	2024-08-12	0	0
50	2024-08-14	0	0
50	2024-08-16	5	1
50	2024-08-19	0	0
50	2024-08-21	0	1
50	2024-08-23	0	0
50	2024-08-26	0	0
50	2024-08-28	0	0
50	2024-08-30	0	0
50	2024-09-02	0	0
50	2024-09-04	0	0
50	2024-09-06	0	0
50	2024-09-09	0	0
50	2024-09-11	0	0
50	2024-09-13	0	0
50	2024-09-16	0	0
50	2024-09-18	0	0
50	2024-09-20	0	0
50	2024-09-23	0	0
50	2024-09-25	0	0
50	2024-09-26	0	0
50	2024-09-30	0	0
50	2024-10-02	0	0
50	2024-10-04	0	0
50	2024-10-07	0	0
50	2024-10-09	0	0
50	2024-10-11	0	0
50	2024-10-14	0	0
50	2024-10-16	0	0
50	2024-10-18	0	0
50	2024-10-21	0	0
50	2024-10-23	0	0
50	2024-10-25	0	0
50	2024-10-28	0	0
50	2024-10-30	0	0
50	2024-11-01	0	0
50	2024-11-04	0	0
52	2024-06-10	0	0
52	2024-06-12	0	0
52	2024-06-14	0	0
52	2024-06-17	0	0
52	2024-06-19	2	1
52	2024-06-21	1	1
52	2024-06-24	0	0
52	2024-06-26	3	1
52	2024-06-28	0	0
52	2024-07-01	0	2
52	2024-07-03	1	1
52	2024-07-05	0	1
52	2024-07-08	0	0
52	2024-07-10	0	0
52	2024-07-12	0	0
52	2024-07-15	0	0
52	2024-07-17	0	0
52	2024-07-19	8	1
52	2024-07-22	0	0
52	2024-07-24	0	0
52	2024-07-26	0	0
52	2024-07-29	0	0
52	2024-07-31	0	0
52	2024-08-02	0	0
52	2024-08-05	0	0
52	2024-08-07	0	0
52	2024-08-09	0	0
52	2024-08-12	0	0
52	2024-08-14	0	0
52	2024-08-16	0	0
52	2024-08-19	0	0
52	2024-08-21	0	0
52	2024-08-23	0	0
52	2024-08-26	0	0
52	2024-08-28	0	0
52	2024-08-30	0	0
52	2024-09-02	0	0
52	2024-09-04	0	0
52	2024-09-06	0	0
52	2024-09-09	0	0
52	2024-09-11	0	0
52	2024-09-13	0	0
52	2024-09-16	0	0
52	2024-09-18	3	1
52	2024-09-20	0	0
52	2024-09-23	5	1
52	2024-09-25	13	1
52	2024-09-26	0	0
52	2024-09-30	0	0
52	2024-10-02	0	0
52	2024-10-04	0	0
52	2024-10-07	0	0
52	2024-10-09	0	0
52	2024-10-11	0	0
52	2024-10-14	0	0
52	2024-10-16	0	0
52	2024-10-18	0	0
52	2024-10-21	0	0
52	2024-10-23	0	0
52	2024-10-25	0	0
52	2024-10-28	0	1
52	2024-10-30	0	0
52	2024-11-01	0	0
52	2024-11-04	0	0
54	2024-06-03	0	0
54	2024-06-05	0	0
54	2024-06-07	0	0
54	2024-06-10	0	0
54	2024-06-12	3	3
54	2024-06-14	0	0
54	2024-06-17	0	0
54	2024-06-19	3	2
54	2024-06-21	1	1
54	2024-06-24	6	2
54	2024-06-26	4	1
54	2024-06-28	4	1
54	2024-07-01	9	2
54	2024-07-03	4	1
54	2024-07-05	0	0
54	2024-07-08	0	0
54	2024-07-10	4	1
54	2024-07-12	6	1
54	2024-07-15	0	0
54	2024-07-17	0	0
54	2024-07-19	11	2
54	2024-07-22	0	0
54	2024-07-24	5	1
54	2024-07-26	0	1
54	2024-07-29	3	1
54	2024-07-31	2	1
54	2024-08-02	1	1
54	2024-08-05	0	1
54	2024-08-07	1	1
54	2024-08-09	0	0
54	2024-08-12	3	1
54	2024-08-14	0	1
54	2024-08-16	0	1
54	2024-08-19	0	0
54	2024-08-21	0	0
54	2024-08-23	0	0
54	2024-08-26	0	1
54	2024-08-28	6	1
54	2024-08-30	0	1
54	2024-09-02	0	0
54	2024-09-04	0	0
54	2024-09-06	0	0
54	2024-09-09	0	0
54	2024-09-11	0	0
54	2024-09-13	0	0
54	2024-09-16	0	0
54	2024-09-18	0	0
54	2024-09-20	3	1
54	2024-09-23	0	0
54	2024-09-25	0	0
54	2024-09-26	6	1
54	2024-09-30	0	0
54	2024-10-02	0	0
54	2024-10-04	5	1
54	2024-10-07	0	0
54	2024-10-09	0	0
54	2024-10-11	1	1
54	2024-10-14	0	0
54	2024-10-16	0	0
54	2024-10-18	1	1
54	2024-10-21	0	0
54	2024-10-23	0	0
54	2024-10-25	0	0
54	2024-10-28	0	0
54	2024-10-30	6	1
54	2024-11-01	0	0
54	2024-11-04	0	0
56	2024-06-10	0	0
56	2024-06-12	0	0
56	2024-06-14	0	0
56	2024-06-17	4	1
56	2024-06-19	1	1
56	2024-06-21	0	0
56	2024-06-24	1	1
56	2024-06-26	0	0
56	2024-06-28	4	1
56	2024-07-01	3	1
56	2024-07-03	2	1
56	2024-07-05	0	0
56	2024-07-08	3	1
56	2024-07-10	0	0
56	2024-07-12	13	1
56	2024-07-15	0	0
56	2024-07-17	0	0
56	2024-07-19	0	0
56	2024-07-22	0	0
56	2024-07-24	0	0
56	2024-07-26	0	0
56	2024-07-29	0	0
56	2024-07-31	0	0
56	2024-08-02	0	0
56	2024-08-05	0	0
56	2024-08-07	0	0
56	2024-08-09	0	0
56	2024-08-12	4	1
56	2024-08-14	0	0
56	2024-08-16	0	0
56	2024-08-19	0	0
56	2024-08-21	0	0
56	2024-08-23	0	0
56	2024-08-26	0	0
56	2024-08-28	0	0
56	2024-08-30	0	0
56	2024-09-02	0	0
56	2024-09-04	0	0
56	2024-09-06	0	0
56	2024-09-09	0	0
56	2024-09-11	0	0
56	2024-09-13	0	0
56	2024-09-16	0	0
56	2024-09-18	0	0
56	2024-09-20	0	0
56	2024-09-23	0	0
56	2024-09-25	0	0
56	2024-09-26	0	0
56	2024-09-30	0	0
56	2024-10-02	0	0
56	2024-10-04	0	0
56	2024-10-07	0	0
56	2024-10-09	0	0
56	2024-10-11	0	0
56	2024-10-14	0	0
56	2024-10-16	0	0
56	2024-10-18	0	0
56	2024-10-21	0	0
56	2024-10-23	0	0
56	2024-10-25	0	0
56	2024-10-28	0	0
56	2024-10-30	0	0
56	2024-11-01	0	0
56	2024-11-04	0	0
57	2024-06-03	0	0
57	2024-06-05	0	0
57	2024-06-07	0	0
57	2024-06-10	3	1
57	2024-06-12	2	1
57	2024-06-14	0	0
57	2024-06-17	1	1
57	2024-06-19	2	1
57	2024-06-21	2	1
57	2024-06-24	0	0
57	2024-06-26	0	0
57	2024-06-28	0	1
57	2024-07-01	1	2
57	2024-07-03	0	0
57	2024-07-05	0	0
57	2024-07-08	1	1
57	2024-07-10	0	3
57	2024-07-12	0	0
57	2024-07-15	1	2
57	2024-07-17	0	1
57	2024-07-19	0	1
57	2024-07-22	0	0
57	2024-07-24	0	1
57	2024-07-26	0	2
57	2024-07-29	0	0
57	2024-07-31	0	0
57	2024-08-02	0	0
57	2024-08-05	0	2
57	2024-08-07	0	0
57	2024-08-09	0	0
57	2024-08-12	0	3
57	2024-08-14	0	0
57	2024-08-16	0	2
57	2024-08-19	0	0
57	2024-08-21	0	0
57	2024-08-23	0	0
57	2024-08-26	0	0
57	2024-08-28	0	3
57	2024-08-30	0	0
57	2024-09-02	0	0
57	2024-09-04	0	0
57	2024-09-06	0	1
57	2024-09-09	0	0
57	2024-09-11	0	1
57	2024-09-13	0	1
57	2024-09-16	0	0
57	2024-09-18	0	0
57	2024-09-20	0	1
57	2024-09-23	0	1
57	2024-09-25	0	0
57	2024-09-26	0	0
57	2024-09-30	0	1
57	2024-10-02	0	0
57	2024-10-04	0	1
57	2024-10-07	0	0
57	2024-10-09	0	1
57	2024-10-11	0	0
57	2024-10-14	0	1
57	2024-10-16	0	0
57	2024-10-18	0	1
57	2024-10-21	0	0
57	2024-10-23	0	0
57	2024-10-25	0	0
57	2024-10-28	0	0
57	2024-10-30	0	2
57	2024-11-01	0	0
57	2024-11-04	0	1
59	2024-06-03	0	0
59	2024-06-05	0	0
59	2024-06-07	0	0
59	2024-06-10	0	0
59	2024-06-12	4	1
59	2024-06-14	0	0
59	2024-06-17	0	0
59	2024-06-19	0	0
59	2024-06-21	3	2
59	2024-06-24	0	0
59	2024-06-26	0	1
59	2024-06-28	2	2
59	2024-07-01	0	0
59	2024-07-03	0	2
59	2024-07-05	0	1
59	2024-07-08	1	1
59	2024-07-10	0	2
59	2024-07-12	0	2
59	2024-07-15	1	1
59	2024-07-17	0	2
59	2024-07-19	0	1
59	2024-07-22	0	2
59	2024-07-24	0	1
59	2024-07-26	0	0
59	2024-07-29	0	1
59	2024-07-31	0	1
59	2024-08-02	0	1
59	2024-08-05	0	2
59	2024-08-07	0	2
59	2024-08-09	0	1
59	2024-08-12	0	0
59	2024-08-14	0	1
59	2024-08-16	0	1
59	2024-08-19	0	0
59	2024-08-21	2	2
59	2024-08-23	0	0
59	2024-08-26	0	0
59	2024-08-28	0	2
59	2024-08-30	0	0
59	2024-09-02	0	0
59	2024-09-04	0	1
59	2024-09-06	0	1
59	2024-09-09	0	0
59	2024-09-11	0	0
59	2024-09-13	0	0
59	2024-09-16	0	2
59	2024-09-18	0	0
59	2024-09-20	0	1
59	2024-09-23	0	1
59	2024-09-25	0	1
59	2024-09-26	0	2
59	2024-09-30	0	0
59	2024-10-02	0	1
59	2024-10-04	0	2
59	2024-10-07	0	0
59	2024-10-09	0	1
59	2024-10-11	0	2
59	2024-10-14	0	2
59	2024-10-16	0	1
59	2024-10-18	0	0
59	2024-10-21	0	0
59	2024-10-23	0	0
59	2024-10-25	0	0
59	2024-10-28	0	0
59	2024-10-30	0	4
59	2024-11-01	0	0
59	2024-11-04	0	0
61	2024-06-03	0	0
61	2024-06-05	0	0
61	2024-06-07	0	0
61	2024-06-10	1	1
61	2024-06-12	0	0
61	2024-06-14	3	1
61	2024-06-17	0	0
61	2024-06-19	0	0
61	2024-06-21	0	0
61	2024-06-24	0	0
61	2024-06-26	0	0
61	2024-06-28	0	0
61	2024-07-01	0	0
61	2024-07-03	0	0
61	2024-07-05	0	0
61	2024-07-08	0	0
61	2024-07-10	0	0
61	2024-07-12	0	0
61	2024-07-15	0	0
61	2024-07-17	0	0
61	2024-07-19	0	0
61	2024-07-22	0	0
61	2024-07-24	0	0
61	2024-07-26	0	0
61	2024-07-29	0	0
61	2024-07-31	0	0
61	2024-08-02	0	0
61	2024-08-05	0	0
61	2024-08-07	0	0
61	2024-08-09	0	0
61	2024-08-12	0	0
61	2024-08-14	0	0
61	2024-08-16	0	0
61	2024-08-19	0	0
61	2024-08-21	0	0
61	2024-08-23	0	0
61	2024-08-26	0	0
61	2024-08-28	0	0
61	2024-08-30	0	0
61	2024-09-02	0	0
61	2024-09-04	0	0
61	2024-09-06	0	0
61	2024-09-09	0	0
61	2024-09-11	0	0
61	2024-09-13	0	0
61	2024-09-16	0	0
61	2024-09-18	0	0
61	2024-09-20	0	0
61	2024-09-23	0	0
61	2024-09-25	0	0
61	2024-09-26	0	0
61	2024-09-30	0	0
61	2024-10-02	0	0
61	2024-10-04	0	0
61	2024-10-07	0	0
61	2024-10-09	0	0
61	2024-10-11	0	0
61	2024-10-14	0	0
61	2024-10-16	0	0
61	2024-10-18	0	0
61	2024-10-21	0	0
61	2024-10-23	0	0
61	2024-10-25	0	0
61	2024-10-28	0	0
61	2024-10-30	0	0
61	2024-11-01	0	0
61	2024-11-04	0	0
64	2024-06-03	0	0
64	2024-06-05	0	0
64	2024-06-07	0	0
64	2024-06-10	0	0
64	2024-06-12	2	1
64	2024-06-14	3	1
64	2024-06-17	0	0
64	2024-06-19	2	1
64	2024-06-21	2	1
64	2024-06-24	0	0
64	2024-06-26	0	0
64	2024-06-28	4	2
64	2024-07-01	0	0
64	2024-07-03	3	1
64	2024-07-05	0	0
64	2024-07-08	2	2
64	2024-07-10	1	1
64	2024-07-12	2	1
64	2024-07-15	0	0
64	2024-07-17	1	1
64	2024-07-19	3	1
64	2024-07-22	4	1
64	2024-07-24	0	0
64	2024-07-26	3	1
64	2024-07-29	0	0
[truncated: 2,683 more rows]
