# Supplementary material for: Symbiont Reintroduction Alters Tumor Progression and Life‐History Traits in the Tumor‐Bearing Freshwater Cnidarian Hydra oligactis
Source: Ecol Evol. 2026 Apr 13;16(4):e73458. doi: 10.1002/ece3.73458 (PMC13071525; doi:10.1002/ece3.73458)
Supplement: Supplementary file 1 — Appendix S1: ece373461‐sup‐0001‐AppendixS1.zip. [file ECE3-16-e73458-s001.zip › Electronic supplementary material/Additional files/Preliminary cleaning protocol test/Cleaning test.xlsx]

## Sheet: Sheet1
Batch	id	Class	Count	Feed
1	1	B	14	Before
1	1	B	13	After
1	2	B	17	Before
1	2	B	15	After
1	3	C	21	Before
1	3	C	25	After
1	4	C	25	Before
1	4	C	21	After
1	5	D	32	Before
1	5	D	31	After
1	6	C	21	Before
1	6	C	22	After
1	7	C	24	Before
1	7	C	21	After
1	8	C	26	Before
1	8	C	29	After
1	9	A	3	Before
1	9	A	3	After
1	10	A	1	Before
1	10	A	2	After
1	11	A	4	Before
1	11	A	6	After
1	12	D	38	Before
1	12	D	36	After
1	13	A	1	Before
1	13	A	1	After
1	14	A	1	Before
1	14	A	2	After
1	15	A	2	Before
1	15	A	2	After
1	16	A	2	Before
1	16	A	2	After
1	17	A	2	Before
1	17	A	2	After
1	18	A	1	Before
1	18	A	1	After
1	19	A	2	Before
1	19	A	2	After
1	20	A	6	Before
1	20	A	6	After
1	21	D	42	Before
1	21	D		After
1	22	D		Before
1	22	D		After
1	23	D	36	Before
1	23	D	33	After
1	24	D	41	Before
1	24	D		After
1	25	D	35	Before
1	25	D		After
1	26	B	17	Before
1	26	B	19	After
1	27	D	32	Before
1	27	D	35	After
1	28	D	38	Before
1	28	D		After
1	29	D	35	Before
1	29	D		After
1	30	D		Before
1	30	D	34	After
1	31	D	34	Before
1	31	D	36	After
2	34	B	18	Before
2	34	B	18	After
2	35	C	25	Before
2	35	C	26	After
2	36	C	26	Before
2	36	C	27	After
2	37	C	24	Before
2	37	C	24	After
2	38	D	34	Before
2	38	D	37	After
2	39	D	31	Before
2	39	D	32	After
2	40	C	29	Before
2	40	C	27	After
2	41	A	6	Before
2	41	A	6	After
2	42	A	4	Before
2	42	A	4	After
2	43	B	12	Before
2	43	B	13	After
2	44	D		Before
2	44	D		After
2	45	A	2	Before
2	45	A	2	After
2	46	A	2	Before
2	46	A	2	After
2	47	A	4	Before
2	47	A	4	After
2	48	A	6	Before
2	48	A	4	After
2	49	A	4	Before
2	49	A	5	After
2	50	A	2	Before
2	50	A	2	After
2	51	A	4	Before
2	51	A	4	After
2	52	B	11	Before
2	52	B	11	After
2	53	D		Before
2	53	D		After
2	54	D		Before
2	54	D		After
2	55	D	36	Before
2	55	D	37	After
2	56	D		Before
2	56	D		After
2	57	D		Before
2	57	D		After
2	58	C	26	Before
2	58	C	28	After
2	59	D		Before
2	59	D		After
2	60	C	28	Before
2	60	C	26	After
2	61	D	33	Before
2	61	D		After
2	62	D	32	Before
2	62	D	36	After
2	63	D		Before
2	63	D		After
2	64	D		Before
2	64	D		After
3	65	A	4	Before
3	65	A	4	After
3	66	A	4	Before
3	66	A	4	After
3	67	A	8	Before
3	67	A	8	After
3	68	A	7	Before
3	68	A	7	After
3	69	A	9	Before
3	69	A	9	After
3	70	A	6	Before
3	70	A	6	After
3	71	A	7	Before
3	71	A	8	After
3	72	C	21	Before
3	72	C	20	After
