# Supplementary material for: Symbiont Reintroduction Alters Tumor Progression and Life‐History Traits in the Tumor‐Bearing Freshwater Cnidarian Hydra oligactis
Source: Ecol Evol. 2026 Apr 13;16(4):e73458. doi: 10.1002/ece3.73458 (PMC13071525; doi:10.1002/ece3.73458)
Supplement: Supplementary file 1 — Appendix S1: ece373461‐sup‐0001‐AppendixS1.zip. [file ECE3-16-e73458-s001.zip › Electronic supplementary material/Code and data/R scripts/1. Ciliate infection and LHT.rmd]

---
title: "Question 1"
author: "Nikita"
date: "2024-07-12"
output: html_document
---

# Packages

```{r setup, include=FALSE}
knitr::opts_chunk$set(echo = TRUE)
# Setup the working directory
setwd("C:/Users/NySte/Documents/Experiences/Experience cilies")
# Packages
library(readxl)
library(here)
library(dplyr)
library(ggplot2)
library(glmmTMB)
library(MuMIn)
library(DHARMa)
library(sjPlot)
library(tidyr)
library(ggeffects)
library(ggpubr)
library(grid)
library(ggeffects)
library(emmeans)
```

## Lexical

-   Batch : batch number
-   Grandparent_id : unique identifier for the F0 hydra
-   Parent_id : unique identifier for the F1 hydra
-   GP_state : F0 hydra tumor scale
-   Lignee: tumor context, Tumoral (TTH) or ControlSP (STH), before modifications representent lineage, Tumoral (TL) or Control (CL)
-   Infected : whether the individual was infected by ciliates (TRUE or FALSE)
-   Birthday_parent : date of birth of the F1 hydra
-   First_bud : date of first budding (onset of asexual reproduction)
-   Tenta : date of appearance of supernumerary tentacles
-   Observation_date : date on which the individual was observed
-   week_day : day of the week of observation
-   Bud_number : number of buds produced
-   Age_Semaine : age of the individual in weeks since birth
-   Age_Jour : age of the individual in days since birth
-   Tumeur_start : date when the tumor first appeared
-   Death : date of death of the F1 individual
-   DeltaFirst_bud : number of days between birth and first budding (age at firs budding)
-   DeltaTUM_day : number of days between birth and tumor appearance (age at tumor onset)
-   DeltaFirst_Tenta : number of days between birth and first appearance of supernumerary tentacles (age at supernumerary tentacles onset)
-   TumApp : tumor appearance status (TRUE if observed, FALSE if not)
-   TentaS : presence of supernumerary tentacles (TRUE if present, FALSE if absent)

# **Data load**

```{r}
cilie = read_excel(here::here("C:/Users/NySte/Documents/Experiences/Experience cilies/ciliate_data.xlsx"))

cilie = cilie %>%
  mutate(
    Observation_date = as.Date(Observation_date),
    Death = as.Date(Death),
    Tenta = as.Date(Tenta),
    Birth_Parent = as.Date(Birth_Parent),
    Tumeur_start = as.Date(Tumeur_start),
    First_bud = as.Date(First_bud),
    Batch = as.factor(Batch),
    Parent_id = as.factor(Parent_id),
    Grandparent_id = as.factor(Grandparent_id),
    GP_state = as.factor(GP_state),
    Infected = as.factor(Infected)
  )
```

# Data modifications

Filter by the last day of observation.

```{r}
target_date = as.Date("04-11-2024", format = "%d-%m-%Y")
cilie_filtered = cilie %>%
  filter(Observation_date == target_date)
```

### 1. Variable creation [Global + first budding]

We remove the small amount of individuals who did not develop tumors in both "Lignee".

```{r}
cilieQ1bis = cilie_filtered %>%
  mutate(
    Lignee_original = Lignee, # Store original Lignee temporarily
    Lignee = case_when(
      Lignee_original == "Control" & !is.na(Tumeur_start) ~ "ControlSP",
      Lignee_original == "Tumoral" & is.na(Tumeur_start) ~ "HDTP",
      TRUE ~ Lignee_original # Keep original value in all other cases
    )
  ) %>%
  filter(Lignee != "HDTP") %>% # Remove HDTP individuals
  filter(Lignee != "Control") %>% # Remove Control individuals
  select(-Lignee_original) %>% # Remove the temporary column
  mutate(
    Lignee = factor(Lignee), # Convert Lignee to factor
    Lignee = droplevels(Lignee), # Remove unused factor levels
    DeltaFirst_bud = as.numeric(difftime(First_bud, Birth_Parent, units = "days"))
  )
cilieQ1TvsSP = cilieQ1bis
```

### 2. Variable creation for supernumerary tentacle analysis

Difference in age at supernumerary tentacles onset

```{r}
cilieQ2ALL = cilieQ1bis %>%
  mutate(Lignee = droplevels(Lignee)) %>%
  mutate(
    DeltaFirst_Tenta = as.numeric(difftime(Tenta, Birth_Parent, units = "days"))
  ) %>%
  filter(!is.na(DeltaFirst_Tenta))
```

Difference in proportion of F1 with supernumerary tentacles

```{r}
cilieQ2bisALL = cilieQ1bis %>%
  group_by(Parent_id) %>%
  mutate(TentaS = factor(!is.na(Tenta), levels = c(FALSE, TRUE), labels = c("FALSE", "TRUE"))) %>%
  ungroup()
```

### 3. Variable creation for tumor dynamics analysis

Difference in age at tumor onset

```{r}
cilieQ3 = cilieQ1bis %>%
    mutate(
    Tumeur_start = as.Date(Tumeur_start, format = "%Y-%m-%d"),
    Birth_Parent = as.Date(Birth_Parent, format = "%Y-%m-%d"),
    Death = as.Date(Death, format = "%Y-%m-%d"),
    Observation_date = as.Date(Observation_date, format = "%Y-%m-%d"),
  ) %>%
  mutate(DeltaTUM_day = as.numeric(difftime(Tumeur_start, Birth_Parent, units = "days"))
         )
```

Difference in proportion of F1 with tumors

```{r}
cilieQ3bis = cilie_filtered %>%
  group_by(Parent_id) %>%
  mutate(TumApp = factor(!is.na(Tumeur_start), levels = c(FALSE, TRUE), labels = c("FALSE", "TRUE"))) %>%
  ungroup()
```

### 4. Final cleaning

```{r}
clean_factor_levels = function(df) {
  factor_cols = sapply(df, is.factor)
  df[factor_cols] = lapply(df[factor_cols], droplevels)
  return(df)
}
```

```{r}
# Liste des dataframes à traiter
kept_objects = c(
  "cilie", "cilieQ1bis", "cilieQ1TvsSP", "cilieQ2ALL", "cilieQ2bisALL",
  "cilieQ3", "cilieQ3bis"
)

# Appliquer à chacun
for (obj in kept_objects) {
  if (exists(obj)) {
    assign(obj, clean_factor_levels(get(obj)))
    message("✔ Factors cleaned in : ", obj)
  }
}

```

```{r}
# Supprimer tous les autres dataframes à l'exception de :
rm(list = setdiff(ls(), c("cilie", "cilieQ1bis", "cilieQ1TvsSP",
                          "cilieQ2ALL", "cilieQ2bisALL","cilieQ3",
                          "cilieQ3bis")))
```

# START

# 1. First budding analysis

### Fig4A

```{r}
cilieQ1TvsSP$Lignee = factor(cilieQ1TvsSP$Lignee, levels = c("ControlSP", "Tumoral"))
set.seed(123456)

Fig4A = ggplot(cilieQ1TvsSP, aes(x = Infected, y = DeltaFirst_bud, fill = Lignee)) +
  geom_boxplot(
    color = "black", 
    alpha = 0.7, 
    width = 0.5,
    position = position_dodge(width = 0.6),
    outlier.shape = NA
  ) +
  geom_jitter(
    aes(group = Lignee),
    position = position_jitterdodge(jitter.width = 0.35, dodge.width = 0.6),
    color = "black",
    size = 2,
    alpha = 0.9
  ) +
  scale_fill_manual(
    values = c("Tumoral" = "#ED7D31", "ControlSP" = "#4472C4"),
    labels = c("Tumoral" = "TTH", "ControlSP" = "STH")
  ) +
  scale_x_discrete(labels = c("FALSE" = "Not Infected", "TRUE" = "Infected")) +
  scale_y_continuous(
    breaks = seq(0, max(cilieQ1TvsSP$DeltaFirst_bud, na.rm = TRUE), by = 2)
  ) +
  labs(
    x = "Infection status",
    y = "Age at first reproduction (days)",
    fill = NULL
  ) +
  theme_classic() +
  theme(
    legend.position = "top",
    legend.text = element_text(size = 22, face = "bold"),
    axis.title.x = element_text(size = 22, hjust = 0.5, face = "bold"),
    axis.title.y = element_text(size = 22, hjust = 0.5, face = "bold"),
    axis.text.x = element_text(size = 20),
    axis.ticks.x = element_blank(),
    axis.text.y = element_text(size = 20),
    legend.title = element_blank()
  ) +
  ggtitle("")

Fig4A
```

```{r}
#saveRDS(Fig4A, file = "Fig4A.rds")
```

### A. GLMM : age at first reproduction

#### Step 1 : determine the optimal random effect structure (REML = TRUE)

```{r}
E1 = glmmTMB(DeltaFirst_bud ~ Lignee * Infected, REML = TRUE, family = poisson(), data=cilieQ1TvsSP)

E2 = glmmTMB(DeltaFirst_bud ~ Lignee * Infected + (1|Grandparent_id) , REML = TRUE, family = poisson(), data=cilieQ1TvsSP)

E3 = glmmTMB(DeltaFirst_bud ~ Lignee * Infected + (1|Batch) ,REML = TRUE, family = poisson(), data=cilieQ1TvsSP)

E4 = glmmTMB(DeltaFirst_bud ~ Lignee * Infected + (1|Batch) + (1|Grandparent_id), REML = TRUE, family = poisson(), data=cilieQ1TvsSP)

E5 = glmmTMB(DeltaFirst_bud ~ Lignee * Infected + (1|Batch) + (1|Grandparent_id), REML = TRUE, family = poisson(), data=cilieQ1TvsSP)


E6 = glmmTMB(DeltaFirst_bud ~ Lignee * Infected + (1|GP_state) + (1|Grandparent_id), REML = TRUE, family = poisson(), data=cilieQ1bis)

E7 = glmmTMB(DeltaFirst_bud ~ Lignee * Infected + (1|GP_state) + (1|Batch), REML = TRUE, family = poisson(), data=cilieQ1bis)

E8 = glmmTMB(DeltaFirst_bud ~ Lignee * Infected + (1|GP_state) + (1|Grandparent_id) + (1|Batch), REML = TRUE, family = poisson(), data=cilieQ1bis)


# Compare the performance of the models
ss = AICc(E1, E2, E3, E4, E5, E6, E7, E8) #Akaike Information Criterion (AIC) 
delta_ss = ss$AIC - min(ss$AIC) #Delta AIC = difference between the AIC of the best model and all other model
weight_ss = Weights(ss) #AIC Weight = The probability that a model is the best out of the set of fitted model

# Create a summary table
ss$delta_ss  = delta_ss 
ss$weight_ss = round(weight_ss, digit = 2)
ss #E1 = 0.43
```

#### Step 2 : determine the optimal fixed effect structure (REML = FALSE)

```{r}
E1_1 = glmmTMB(DeltaFirst_bud ~ Lignee * Infected, REML = FALSE, family = poisson(), data=cilieQ1TvsSP)

E1_2 = glmmTMB(DeltaFirst_bud ~ Lignee + Infected, REML = FALSE, family = poisson(), data=cilieQ1TvsSP)

E1_3 = glmmTMB(DeltaFirst_bud ~ Lignee, REML = FALSE, family = poisson(), data=cilieQ1TvsSP)

E1_4 = glmmTMB(DeltaFirst_bud ~ Infected, REML = FALSE, family = poisson(), data=cilieQ1TvsSP)

E1_5 = glmmTMB(DeltaFirst_bud ~ 1, REML = FALSE, family = poisson(), data=cilieQ1TvsSP)


# Compare the performance of the models
ss = AICc(E1_1, E1_2, E1_3, E1_4,E1_5) #Akaike Information Criterion (AIC) 
delta_ss = ss$AIC - min(ss$AIC) #Delta AIC = difference between the AIC of the best model and all other model
weight_ss = Weights(ss) #AIC Weight = The probability that a model is the best out of the set of fitted model

# Create a summary table
ss$delta_ss  = delta_ss 
ss$weight_ss = round(weight_ss, digit = 2)
ss 

#E1_1 = 0.52
```

#### Step 3 : refit the final model using REML estimator (REML = TRUE)

```{r}
cilieQ1TvsSP = cilieQ1TvsSP %>%
  mutate(Lignee = relevel(Lignee, ref = "ControlSP"))

E1_1 = glmmTMB(DeltaFirst_bud ~ Lignee * Infected, REML = TRUE, family = poisson(), data=cilieQ1TvsSP)
```

#### Compute the residuals of the model

```{r}
resids.E1_1 = simulateResiduals(E1_1, plot=TRUE)
```

#### Results of the model

```{r}
emmALL = emmeans(E1_1, ~ Lignee * Infected, type = "response")
emmALL

all_contrasts = pairs(emmALL,  adjust = "BH", infer = c(TRUE, TRUE))

summary(all_contrasts)
```

Reverse IRR and CI to be Tumoral FALSE / ControlSP FALSE and not ControlSP FALSE / Tumoral FALSE

```{r}
1/0.755 #IRR Tum
1/0.609 #CI up
1/0.936 #CI down
```

#### Marginal effects plot

```{r}
#Extraction des effets marginaux
marginal_effects_E1_1 = ggpredict(E1_1, terms = c("Infected", "Lignee"))
GGeffectsQ1 = plot(marginal_effects_E1_1)
GGeffectsQ1
```

# 2. Supernumerary tentacle analysis

### Fig3A and Fig3B

Difference in age at supernumerary tentacles onset

```{r}
set.seed(10)
Fig3B = cilieQ2ALL %>%
  ggplot(aes(x = Lignee, y = DeltaFirst_Tenta, fill = Infected)) +
  geom_boxplot(color = "black", alpha = 0.6, width = 0.5) +
  geom_jitter(position = position_jitter(width = 0.2), color = "black", size = 2, alpha = 0.7) +
  scale_fill_manual(
    values = c("#66cc99", "#cc66cc"),
    labels = c("Not Infected", "Infected"), 
    name = "Infection status"
  ) +
  scale_x_discrete(labels = c("Tumoral" = "TTH", "ControlSP" = "STH")) +
  theme_classic() +
  theme(
    legend.position = "right",
    plot.title = element_text(size = 9, face = "bold", hjust = 0.5),
    axis.text.x = element_text(size = 22),
    axis.text.y = element_text(size = 22),
    axis.title.x = element_text(size = 22, hjust = 0.5, face = "bold"),
    axis.title.y = element_text(size = 22, hjust = 0.5, face = "bold"),
    legend.title = element_text(size = 22, hjust = 0.5, face = "bold"),
    legend.text = element_text(size = 22)
  ) +
  ggtitle("") +
  labs(
    y = "Age at supernumerary \n tentacles onset (days)",
    x = "Tumor context"
  )

Fig3B
```

**Difference in proportion of F1 with supernumerary tentacles**

```{r}
Fig3A = cilieQ2bisALL %>%
  ggplot(aes(x = Infected, fill = TentaS)) +
  geom_bar(position = "fill", color = "black", alpha = 0.8, width = 0.5) +
  scale_fill_manual(
    values = c("#6699cc", "#cc3366"),
    labels = c("Absent", "Present"),
    name = "Supernumerary \n tentacles"
  ) +
  scale_x_discrete(labels = c("FALSE" = "Not Infected", "TRUE" = "Infected")) +
  theme_classic() +
  theme(
    legend.position = "right",
    plot.title = element_text(size = 9, face = "bold", hjust = 0.5),
    axis.text.x = element_text(size = 22),
    axis.text.y = element_text(size = 22),
    axis.title.x = element_text(size = 22, hjust = 0.5, face = "bold"),
    axis.title.y = element_text(size = 22, hjust = 0.5, face = "bold"),
    legend.title = element_text(size = 22, hjust = 0.5, face = "bold"),
    legend.text = element_text(size = 22),
    strip.text = element_text(size = 22)
  ) +
  labs(
    y = "Proportion of F1 with \n supernumerary tentacles",
    x = "Infection status",
    fill = "Tentacules surnuméraires"
  ) +
  facet_wrap(
    ~Lignee,
    labeller = as_labeller(c("Tumoral" = "TTH", "ControlSP" = "STH"))
  )

Fig3A
```

```{r}
# Combine specific plots with shared y-axis legend
Fig3 = ggarrange(

Fig3A + theme(axis.text.x = element_text(size = 15, vjust = 0.4)),

Fig3B + theme(axis.text.x = element_text(size = 15, vjust = 0.4)),
  
  ncol = 1, nrow = 2, labels = c("A", "B"),
  common.legend = F
)

Fig3
```

```{r}
#ggsave("Fig3.png", Fig3, width = 11, height = 8, dpi = 600)
```

### A. GLMM : age at supernumerary tentacles onset

#### Step 1 : determine the optimal random effect structure (REML = TRUE)

```{r}
F1ALL = glmmTMB(DeltaFirst_Tenta ~ Lignee * Infected, REML = TRUE, family = nbinom1(), data=cilieQ2ALL)

F2ALL = glmmTMB(DeltaFirst_Tenta ~ Lignee * Infected + (1|Grandparent_id) , REML = TRUE, family = nbinom1(), data=cilieQ2ALL)

F3ALL = glmmTMB(DeltaFirst_Tenta ~ Lignee * Infected + (1|Batch),REML = TRUE, family = nbinom1(), data=cilieQ2ALL)

F4ALL = glmmTMB(DeltaFirst_Tenta ~ Lignee * Infected + (1|Batch) + (1|Grandparent_id), REML = TRUE, family = nbinom1(), data=cilieQ2ALL)

F5ALL = glmmTMB(DeltaFirst_Tenta ~ Lignee * Infected + (1|GP_state), REML = TRUE, family = nbinom1(), data=cilieQ2ALL)

F6ALL = glmmTMB(DeltaFirst_Tenta ~ Lignee * Infected + (1|GP_state) + (1|Grandparent_id), REML = TRUE, family = nbinom1(), data=cilieQ2ALL)

F7ALL = glmmTMB(DeltaFirst_Tenta ~ Lignee * Infected + (1|GP_state) + (1|Batch), REML = TRUE, family = nbinom1(), data=cilieQ2ALL)

F8ALL = glmmTMB(DeltaFirst_Tenta ~ Lignee * Infected + (1|GP_state) + (1|Grandparent_id) + (1|Batch), REML = TRUE, family = nbinom1(), data=cilieQ2ALL)

# Compare the performance of the models
ss = AICc(F1ALL, F2ALL, F3ALL, F4ALL, F5ALL, F6ALL, F7ALL, F8ALL) #Akaike Information Criterion (AIC) 
delta_ss = ss$AIC - min(ss$AIC) #Delta AIC = difference between the AIC of the best model and all other model
weight_ss = Weights(ss) #AIC Weight = The probability that a model is the best out of the set of fitted model

# Create a summary table
ss$delta_ss  = delta_ss 
ss$weight_ss = round(weight_ss, digit = 2)
ss 

#F2ALL = 0.54
```

#### Step 2 : determine the optimal fixed effect structure (REML = FALSE)

```{r}
F2_1ALL = glmmTMB(DeltaFirst_Tenta ~ Lignee * Infected + (1|Grandparent_id), REML = FALSE, family = nbinom1(), data=cilieQ2ALL)

F2_2ALL = glmmTMB(DeltaFirst_Tenta ~ Lignee + Infected+ (1|Grandparent_id), REML = FALSE, family = nbinom1(), data=cilieQ2ALL)

F2_3ALL = glmmTMB(DeltaFirst_Tenta ~ Lignee + (1|Grandparent_id), REML = FALSE, family = nbinom1(), data=cilieQ2ALL)

F2_4ALL = glmmTMB(DeltaFirst_Tenta ~ Infected + (1|Grandparent_id), REML = FALSE, family = nbinom1(), data=cilieQ2ALL)

F2_5ALL = glmmTMB(DeltaFirst_Tenta ~ 1 + (1|Grandparent_id), REML = FALSE, family = nbinom1(), data=cilieQ2ALL)

# Compare the performance of the models
ss = AICc(F2_1ALL, F2_2ALL, F2_3ALL, F2_4ALL, F2_5ALL) #Akaike Information Criterion (AIC) 
delta_ss = ss$AIC - min(ss$AIC) #Delta AIC = difference between the AIC of the best model and all other model
weight_ss = Weights(ss) #AIC Weight = The probability that a model is the best out of the set of fitted model

# Create a summary table
ss$delta_ss  = delta_ss 
ss$weight_ss = round(weight_ss, digit = 2)
ss #F2_3 = 0.69
```

#### Step 3 : refit the final model using REML estimator (REML = TRUE)

```{r}
F2_3ALL = glmmTMB(DeltaFirst_Tenta ~ Lignee + (1|Grandparent_id), REML = TRUE, family = nbinom1(), data=cilieQ2ALL)
```

#### Compute the residuals of the model

```{r}
resids = simulateResiduals(F2_3ALL, plot=TRUE)
```

#### Results of the model

```{r}
summary(F2_3ALL)
tab_model(F2_3ALL)
```

```{r}
# Coefficients from the model
intercept         = 4.58583         # Control (reference)
lineage_tumoral   = -2.21130        # Tumoral effect

# Predicted values (in days)
tentacle_control  = exp(intercept)                          # Control
tentacle_tumoral  = exp(intercept + lineage_tumoral)        # Tumoral

# Differences
delay_difference  = tentacle_control - tentacle_tumoral
percent_difference = (1 - (tentacle_tumoral / tentacle_control)) * 100

# Print results
cat("Tentacle onset predictions (from model):\n")
cat("STH:   ", round(tentacle_control, 2), "days\n")
cat("TH:   ", round(tentacle_tumoral, 2), "days\n")
cat("Difference:        ", round(delay_difference, 2), "days (", round(percent_difference, 1), "% shorter)\n")
```

#### Marginal effects plot

```{r}
#Extraction des effets marginaux
marginal_effects_F2_3ALL = ggpredict(F2_3ALL, terms = "Lignee")
GGeffectsQ2ALL = plot(marginal_effects_F2_3ALL)
GGeffectsQ2ALL
```

### B. GLMM : probability of supernumerary tentacle development

#### Step 1 : determine the optimal random effect structure (REML = TRUE)

```{r}
F1bisALL = glmmTMB(TentaS ~ Lignee * Infected, REML = TRUE, family = binomial(), data=cilieQ2bisALL)

F2bisALL = glmmTMB(TentaS ~ Lignee * Infected + (1|Grandparent_id) , REML = TRUE, family = binomial(), data=cilieQ2bisALL)

F3bisALL = glmmTMB(TentaS ~ Lignee * Infected + (1|Batch) + (1|Grandparent_id), REML = TRUE, family = binomial(), data=cilieQ2bisALL)

F4bisALL = glmmTMB(TentaS ~ Lignee * Infected + (1|Batch), REML = TRUE, family = binomial(), data=cilieQ2bisALL)

F5bisALL = glmmTMB(TentaS ~ Lignee * Infected + (1|GP_state), REML = TRUE, family = binomial(), data=cilieQ2bisALL)

F6bisALL = glmmTMB(TentaS ~ Lignee * Infected + (1|GP_state) + (1|Grandparent_id), REML = TRUE, family = binomial(), data=cilieQ2bisALL)

F7bisALL = glmmTMB(TentaS ~ Lignee * Infected + (1|GP_state) + (1|Batch), REML = TRUE, family = binomial(), data=cilieQ2bisALL)

F8bisALL = glmmTMB(TentaS ~ Lignee * Infected + (1|GP_state) + (1|Grandparent_id) + (1|Batch), REML = TRUE, family = binomial(), data=cilieQ2bisALL)

# Compare the performance of the models
ss = AICc(F1bisALL, F2bisALL, F3bisALL, F4bisALL, F5bisALL, F6bisALL, F7bisALL, F8bisALL)# #Akaike Information Criterion #
delta_ss = ss$AIC - min(ss$AIC) #Delta AIC = difference between the AIC of the best model and all other model
weight_ss = Weights(ss) #AIC Weight = The probability that a model is the best out of the set of fitted model

# Create a summary table
ss$delta_ss  = delta_ss 
ss$weight_ss = round(weight_ss, digit = 2)
ss
#F2bis = 0.30
```

Avec Grandparent_id en tant que effet aleatoire, le modele explique plus

#### Step 2 : determine the optimal fixed effect structure (REML = FALSE)

```{r}
F2_1bisALL = glmmTMB(TentaS ~ Lignee * Infected + (1|Grandparent_id), REML = FALSE, family = binomial(), data=cilieQ2bisALL)

F2_2bisALL = glmmTMB(TentaS ~ Lignee + Infected + (1|Grandparent_id), REML = FALSE, family = binomial(), data=cilieQ2bisALL)

F2_3bisALL = glmmTMB(TentaS ~ Lignee + (1|Grandparent_id), REML = FALSE, family = binomial(), data=cilieQ2bisALL)

F2_4bisALL = glmmTMB(TentaS ~ Infected + (1|Grandparent_id), REML = FALSE, family = binomial(), data=cilieQ2bisALL)

F2_5bisALL = glmmTMB(TentaS ~ 1 + (1|Grandparent_id), REML = FALSE, family = binomial(), data=cilieQ2bisALL)

# Compare the performance of the models
ss = AICc(F2_1bisALL, F2_2bisALL, F2_3bisALL, F2_4bisALL, F2_5bisALL) #Akaike Information Criterion (AIC) 
delta_ss = ss$AIC - min(ss$AIC) #Delta AIC = difference between the AIC of the best model and all other model
weight_ss = Weights(ss) #AIC Weight = The probability that a model is the best out of the set of fitted model

# Create a summary table
ss$delta_ss  = delta_ss 
ss$weight_ss = round(weight_ss, digit = 2)
ss 
#F2_5bis = 0.51
```

#### Step 3 : refit the final model using REML estimator (REML = TRUE)

```{r}
F2_1bisALL = glmmTMB(TentaS ~ Lignee + Infected + (1|Grandparent_id) , REML = TRUE, family = binomial(), data=cilieQ2bisALL)
```

#### Compute the residuals of the model

```{r}
resids = simulateResiduals(F2_1bisALL, plot=TRUE)
```

#### Results of the model

```{r}
summary(F2_1bisALL)
tab_model(F2_1bisALL)
```

#### Marginal effects plot

```{r}
# Extraction des effets marginaux
marginal_effects_F2_1bisALL = ggpredict(F2_1bisALL, terms = c("Lignee", "Infected"))
plot(marginal_effects_F2_1bisALL)
```

# 3. Tumor dynamics analysis

### Fig2A and Fig2B

Difference in age at tumor onset

```{r}
set.seed(10)
Fig2B = cilieQ3 %>%
  ggplot(aes(x = Lignee, y = DeltaTUM_day, fill = Infected)) +
  geom_boxplot(color = "black", alpha = 0.6, width = 0.5, outlier.shape = NA) +
  geom_jitter(position = position_jitter(width = 0.2), color = "black", size = 2, alpha = 0.7) +
  scale_fill_manual(values = c("#66cc99", "#cc66cc"), labels = c("Not Infected", "Infected"), name = "Infection status") +
  scale_x_discrete(labels = c("Tumoral" = "TTH", "ControlSP" = "STH")) +
  theme_classic() +
  theme(
    legend.position = "right",
    plot.title = element_text(size = 9, face = "bold", hjust = 0.5),
    axis.text.x = element_text(size = 22),
    axis.text.y = element_text(size = 22),
    axis.title.x = element_text(size = 22, hjust = 0.5, face = "bold"),
    axis.title.y = element_text(size = 22, hjust = 0.5, face = "bold"),
    legend.title = element_text(size = 22, hjust = 0.5, face = "bold"),
    legend.text = element_text(size = 22)
  ) +
  labs(
    x = "Tumor context",
    y = "Age at tumor \n onset (days)"
  )

Fig2B

```

Difference in proportion of F1 with tumors

```{r}
Fig2A = cilieQ3bis %>%
  ggplot(aes(x = Infected, fill = TumApp)) +
  geom_bar(position = "fill", color = "black", alpha = 0.8, width = 0.5) +
  scale_fill_manual(
    values = c("#6699cc", "#cc3366"),
    labels = c("Asymptomatic", "Symptomatic"),
    name = "Health status"
  ) +
  scale_x_discrete(labels = c("FALSE" = "Not Infected", "TRUE" = "Infected")) +
  facet_wrap(~Lignee, labeller = as_labeller(c("Tumoral" = "TL", "Control" = "CL"))) +
  theme_classic() +
  theme(
    legend.position = "right",
    plot.title = element_text(size = 9, face = "bold", hjust = 0.5),
    axis.text.x = element_text(size = 22),
    axis.text.y = element_text(size = 22),
    axis.title.x = element_text(size = 22, hjust = 0.5, face = "bold"),
    axis.title.y = element_text(size = 22, hjust = 0.5, face = "bold"),
    legend.title = element_text(size = 22, hjust = 0.5, face = "bold"),
    legend.text = element_text(size = 22),
    strip.text = element_text(size = 22)
  ) +
  labs(
    y = "Proportion of F1 \n with tumors",
    x = "Infection status",
    fill = "Tumour appearance"
  )

Fig2A
```

```{r}
# Combine specific plots with shared y-axis legend
Fig2 = ggarrange(
  Fig2A + theme(axis.text.x = element_text(size = 15, vjust = 0.4)),
  Fig2B + theme(axis.text.x = element_text(size = 15, vjust = 0.4)),
  
  ncol = 1, nrow = 2, labels = c("A", "B"),
  common.legend = F
)

Fig2
```

```{r}
#ggsave("Fig2.png", Fig2, width = 11, height = 8, dpi = 600)
```

### A. GLMM : age at tumor onset

#### Step 1 : determine the optimal random effect structure (REML = TRUE)

```{r}
G1 = glmmTMB(DeltaTUM_day ~ Infected * Lignee, REML = TRUE, family = nbinom1(), data=cilieQ3)

G2 = glmmTMB(DeltaTUM_day ~ Infected * Lignee + (1|Grandparent_id) , REML = TRUE, family = nbinom1(), data=cilieQ3)

G3 = glmmTMB(DeltaTUM_day ~ Infected * Lignee + (1|Batch) + (1|Grandparent_id), REML = TRUE, family = nbinom1(), data=cilieQ3)

G4 = glmmTMB(DeltaTUM_day ~ Infected * Lignee + (1|Batch),REML = TRUE, family = nbinom1(), data=cilieQ3)


G5 = glmmTMB(DeltaTUM_day ~ Infected * Lignee + (1|GP_state), REML = TRUE, family = nbinom1(), data=cilieQ3)

G6 = glmmTMB(DeltaTUM_day ~ Infected * Lignee + (1|GP_state) + (1|Grandparent_id), REML = TRUE, family = nbinom1(), data=cilieQ3)

G7 = glmmTMB(DeltaTUM_day ~ Infected * Lignee + (1|GP_state) + (1|Batch), REML = TRUE, family = nbinom1(), data=cilieQ3)

G8 = glmmTMB(DeltaTUM_day ~ Infected * Lignee + (1|GP_state) + (1|Grandparent_id) + (1|Batch), REML = TRUE, family = nbinom1(), data=cilieQ3)
# Compare the performance of the models
ss = AICc(G1, G2, G3, G4, G5, G6, G7, G8) #Akaike Information Criterion (AIC) , G4, G5,G8
delta_ss = ss$AIC - min(ss$AIC) #Delta AIC = difference between the AIC of the best model and all other model
weight_ss = Weights(ss) #AIC Weight = The probability that a model is the best out of the set of fitted model

# Create a summary table
ss$delta_ss  = delta_ss 
ss$weight_ss = round(weight_ss, digit = 2)
ss #G2 = 0.53
```

#### Step 2 : determine the optimal fixed effect structure (REML = FALSE)

```{r}
# Null model
G2_1 = glmmTMB(DeltaTUM_day ~ 1 + (1|Grandparent_id), REML = FALSE, family = nbinom1(), data = cilieQ3)

# Model with Infected only
G2_2 = glmmTMB(DeltaTUM_day ~ Infected + (1|Grandparent_id), REML = FALSE, family = nbinom1(), data = cilieQ3)

# Model with Lignee only
G2_3 = glmmTMB(DeltaTUM_day ~ Lignee + (1|Grandparent_id), REML = FALSE, family = nbinom1(), data = cilieQ3)

# Model with additive effects of Infected and Lignee
G2_4 = glmmTMB(DeltaTUM_day ~ Infected + Lignee + (1|Grandparent_id), REML = FALSE, family = nbinom1(), data = cilieQ3)

# Model with interaction between Infected and Lignee
G2_5 = glmmTMB(DeltaTUM_day ~ Infected * Lignee + (1|Grandparent_id), REML = FALSE, family = nbinom1(), data = cilieQ3)

# Compare the performance of the models
ss = AICc(G2_1, G2_2, G2_3, G2_4, G2_5) #Akaike Information Criterion (AIC) 
delta_ss = ss$AIC - min(ss$AIC) #Delta AIC = difference between the AIC of the best model and all other model
weight_ss = Weights(ss) #AIC Weight = The probability that a model is the best out of the set of fitted model

# Create a summary table
ss$delta_ss  = delta_ss 
ss$weight_ss = round(weight_ss, digit = 2)
ss 

#G2_4 = 0.69
```

#### Step 3 : refit the final model using REML estimator (REML = TRUE)

```{r}
cilieQ3$Lignee = relevel(cilieQ3$Lignee, ref = "ControlSP")
```

```{r}
# Model with additive effects of Infected and Lignee
G2_4 = glmmTMB(DeltaTUM_day ~ Infected + Lignee + (1|Grandparent_id), REML = TRUE, family = nbinom1(), data = cilieQ3)
```

#### Compute the residuals of the model

```{r}
# Model with additive effects of Infected and Lignee
resids = simulateResiduals(G2_4, plot=TRUE)
```

#### Results of the model

```{r}
summary(G2_4)
tab_model(G2_4)
```

For the average tumor onset timing for infection

```{r}
# Control (non-tumoral), Non-Infected = reference
STH_NonInfected = exp(3.83130)                               # Control, Non-Infected (reference)
STH_Infected    = exp(3.83130 - 0.14663)                     # Control, Infected
TH_NonInfected  = exp(3.83130 - 1.00682)                     # Tumoral, Non-Infected
TH_Infected     = exp(3.83130 - 1.00682 - 0.14663)           # Tumoral, Infected

cat("Tumor Onset Estimates (in days):\n")
cat("STH (Control) - Non-Infected:  ", round(STH_NonInfected, 2), "days\n")
cat("STH (Control) - Infected:      ", round(STH_Infected, 2), "days\n")
cat("TH  (Tumoral) - Non-Infected:  ", round(TH_NonInfected, 2), "days\n")
cat("TH  (Tumoral) - Infected:      ", round(TH_Infected, 2), "days\n")

```

```{r}
# Compute delays in absolute days
delay_STH = STH_NonInfected - STH_Infected      # Delay in Control (STH)
delay_TH  = TH_NonInfected - TH_Infected        # Delay in Tumoral (TH)

# Compute percentage differences
percent_STH = (1 - (STH_Infected / STH_NonInfected)) * 100  # % reduction in Control
percent_TH  = (1 - (TH_Infected / TH_NonInfected)) * 100    # % reduction in Tumoral

# Print results with labels
cat("\nTumor Onset Delays Due to Infection:\n")
cat("STH (Control) - Infection reduces tumor onset by: ", round(delay_STH, 2), "days (", round(percent_STH, 2), "% earlier)\n")
cat("TH  (Tumoral) - Infection reduces tumor onset by: ", round(delay_TH, 2), "days (", round(percent_TH, 2), "% earlier)\n")

```

For the average tumor onset timing between lineages

```{r}
# Model coefficients
intercept        = 3.83130       # Intercept (Control, Non-Infected)
lineage_tumoral  = -1.00682      # Effect of being from the Tumoral lineage

# Predicted onset times (in days)
onset_control    = exp(intercept)                         # Control, Non-Infected
onset_tumoral    = exp(intercept + lineage_tumoral)       # Tumoral, Non-Infected

# Absolute and percentage difference
delay_difference = onset_control - onset_tumoral
percent_difference = (1 - (onset_tumoral / onset_control)) * 100

# Print results
cat("Tumor Onset Predictions (from model):\n")
cat("Control lineage:   ", round(onset_control, 2), "days\n")
cat("Tumoral lineage:   ", round(onset_tumoral, 2), "days\n")
cat("Difference:        ", round(delay_difference, 2), "days (", round(percent_difference, 1), "% shorter)\n")

```

#### Marginal effects plot

```{r}
#Extraction des effets marginaux
marginal_effects_G2_4 = ggpredict(G2_4, terms = c("Lignee", "Infected"))
GGeffectsQ3 = plot(marginal_effects_G2_4)
GGeffectsQ3
```

### B. GLMM : probability of tumor onset

#### Step 1 : determine the optimal random effect structure (REML = TRUE)

```{r}
G1bis = glmmTMB(TumApp ~ Infected * Lignee, REML = TRUE, family = binomial(), data=cilieQ3bis)

G2bis = glmmTMB(TumApp ~ Infected * Lignee + (1|Grandparent_id) , REML = TRUE, family = binomial(), data=cilieQ3bis)

G3bis = glmmTMB(TumApp ~ Infected * Lignee + (1|Batch) + (1|Grandparent_id), REML = TRUE, family = binomial(), data=cilieQ3bis)

G4bis = glmmTMB(TumApp ~ Infected * Lignee + (1|Batch),REML = TRUE, family = binomial(), data=cilieQ3bis)

G5bis = glmmTMB(TumApp ~ Infected * Lignee + (1|GP_state), REML = TRUE, family = binomial(), data=cilieQ3bis)

G6bis = glmmTMB(TumApp ~ Infected * Lignee + (1|GP_state) + (1|Grandparent_id), REML = TRUE, family = binomial(), data=cilieQ3bis)

G7bis = glmmTMB(TumApp ~ Infected * Lignee + (1|GP_state) + (1|Batch), REML = TRUE, family = binomial(), data=cilieQ3bis)

G8bis = glmmTMB(TumApp ~ Infected * Lignee + (1|GP_state) + (1|Grandparent_id) + (1|Batch), REML = TRUE, family = binomial(), data=cilieQ3bis)
# Compare the performance of the models
ss = AICc(G1bis, G2bis, G3bis, G4bis, G5bis, G6bis, G7bis, G8bis) #Akaike Information Criterion (AIC) 
delta_ss = ss$AIC - min(ss$AIC) #Delta AIC = difference between the AIC of the best model and all other model
weight_ss = Weights(ss) #AIC Weight = The probability that a model is the best out of the set of fitted model

# Create a summary table
ss$delta_ss  = delta_ss 
ss$weight_ss = round(weight_ss, digit = 2)
ss #G2bis = 0.56
```

#### Step 2 : determine the optimal fixed effect structure (REML = FALSE)

```{r}
# Null model (no fixed effects)
G2_1bis = glmmTMB(TumApp ~ 1 + (1|Grandparent_id), REML = FALSE, family = binomial(), data = cilieQ3bis)

# Model with Infected only
G2_2bis = glmmTMB(TumApp ~ Infected + (1|Grandparent_id), REML = FALSE, family = binomial(), data = cilieQ3bis)

# Model with Lignee only
G2_3bis = glmmTMB(TumApp ~ Lignee + (1|Grandparent_id), REML = FALSE, family = binomial(), data = cilieQ3bis)

# Model with additive effects of Infected and Lignee
G2_4bis = glmmTMB(TumApp ~ Infected + Lignee + (1|Grandparent_id), REML = FALSE, family = binomial(), data = cilieQ3bis)

# Model with interaction between Infected and Lignee
G2_5bis = glmmTMB(TumApp ~ Infected * Lignee + (1|Grandparent_id), REML = FALSE, family = binomial(), data = cilieQ3bis)

# Compare the performance of the models
ss = AICc(G2_1bis, G2_2bis, G2_3bis, G2_4bis, G2_5bis) #Akaike Information Criterion (AIC) 
delta_ss = ss$AIC - min(ss$AIC) #Delta AIC = difference between the AIC of the best model and all other model
weight_ss = Weights(ss) #AIC Weight = The probability that a model is the best out of the set of fitted model

# Create a summary table
ss$delta_ss  = delta_ss 
ss$weight_ss = round(weight_ss, digit = 2)
ss 

#G2_2bis = 0.68
```

#### Step 3 : refit the final model using REML estimator (REML = TRUE)

```{r}
# Model with Infected only
G2_2bis = glmmTMB(TumApp ~ Infected + (1|Grandparent_id), REML = TRUE, family = binomial(), data = cilieQ3bis)
```

#### Compute the residuals of the model

```{r}
resids = simulateResiduals(G2_2bis, plot=TRUE)
```

#### Results of the model

```{r}
summary(G2_2bis)
tab_model(G2_2bis)
```
