# Supplementary material for: Symbiont Reintroduction Alters Tumor Progression and Life‐History Traits in the Tumor‐Bearing Freshwater Cnidarian Hydra oligactis
Source: Ecol Evol. 2026 Apr 13;16(4):e73458. doi: 10.1002/ece3.73458 (PMC13071525; doi:10.1002/ece3.73458)
Supplement: Supplementary file 1 — Appendix S1: ece373461‐sup‐0001‐AppendixS1.zip. [file ECE3-16-e73458-s001.zip › Electronic supplementary material/Code and data/R scripts/2. Ciliate infection and Budding.rmd]

---
title: "Q4cilie"
author: "Nikita"
date: "2024-07-15"
output: html_document
---

# Packages

```{r setup, include=FALSE}
knitr::opts_chunk$set(echo = TRUE)
# Setup the working directory
setwd("C:/Users/2022MS003/Documents/Experiences/Experience cilies")
#Packages
library(readxl)
library(here)
library(dplyr)
library(ggplot2)
library(glmmTMB)
library(MuMIn)
library(DHARMa)
library(sjPlot)
library(tidyr)
library(ggeffects)
library(ggpubr)
library(grid)
library(emmeans)
```

# Lexical

-   Batch : batch number
-   Grandparent_id : unique identifier for the F0 hydra
-   Parent_id : unique identifier for the F1 hydra
-   GP_state : F0 hydra tumor scale
-   Lignee: tumor context, Tumoral (TTH) or ControlSP (STH), before modifications representent lineage, Tumoral (TL) or Control (CL)
-   Infected : whether the individual was infected by ciliates (TRUE or FALSE)
-   Birthday_parent : date of birth of the F1 hydra
-   First_bud : date of first budding (onset of asexual reproduction)
-   Observation_date : date on which the individual was observed
-   week_day : day of the week of observation
-   Class/Ciliate_number_Parent : number of ciliates on the F1 hydra, grouped as A (1--9), B (10--19), C (20--29), D (30+), 0 (ciliate loss)
-   Bud_number : number of buds produced
-   Semaine/Age_Semaine : age of the individual in weeks since birth
-   Age_Jour : age of the individual in days since birth
-   Tumeur_start : date when the tumor first appeared
-   Death : date of death of the F1 individual
-   MFC/MostFrequentClass: the most commonly observed ciliate density class per individual per week.

# **Data load**

```{r}
cilie = read_excel(here::here("C:/Users/2022MS003/Documents/Experiences/Experience cilies/ciliate_data.xlsx"))

cilie = cilie %>%
  mutate(
    Observation_date = as.Date(Observation_date),
    Death = as.Date(Death),
    Tenta = as.Date(Tenta),
    Birth_Parent = as.Date(Birth_Parent),
    Tumeur_start = as.Date(Tumeur_start),
    First_bud = as.Date(First_bud),
    Batch = as.factor(Batch),
    Parent_id = as.factor(Parent_id),
    Grandparent_id = as.factor(Grandparent_id),
    GP_state = as.factor(GP_state),
    Infected = as.factor(Infected)
  )
```

# Data modifications

### 1. Variable and data creation

```{r}
# Ensure the dataset is ordered correctly by Parent_id and the relevant date or time variable
cilieB = cilie %>% arrange(Parent_id, Age_Jour) 

# Fill forward the Tumeur_start values within each group
cilieB = cilie %>%
  group_by(Parent_id) %>%
  mutate(Tumeur_start = if_else(!is.na(Tumeur_start), Tumeur_start, NA)) %>%
  fill(Tumeur_start, .direction = "downup") %>%
  ungroup()
```

We remove the small amount of individuals who did not develop tumors in both "Lignee". We remove observations for deceased individuals.

```{r}
cilieB = cilieB %>%
  mutate(Lignee_original = Lignee) %>%
  mutate(
    Lignee = case_when(
      Lignee_original == "Control" & !is.na(Tumeur_start) ~ "ControlSP",
      Lignee_original == "Tumoral" & is.na(Tumeur_start) ~ "HDTP",
      TRUE ~ Lignee_original  # Keep original value in all other cases
    )
  ) %>%
  filter(Lignee != "HDTP") %>%  # Remove HDTP individuals
  filter(Lignee != "Control") %>% # Remove Control non-tumoral individuals
  select(-Lignee_original) %>%  # Remove the temporary column
  mutate(
    Lignee = factor(Lignee),  # Convert Lignee to factor
    Lignee = droplevels(Lignee)  # Remove unused factor levels
  )

# Identify deceased individuals
deceased_individuals = !is.na(cilieB$Death)

# Create a new column 'health_status' and assign "Deceased" to deceased individuals
cilieB$health_status = ifelse(deceased_individuals, "Deceased", "Alive")

# Remove deceased individuals from the dataset
cilieB = subset(cilieB, health_status != "Deceased")

# Remove the 'health_status' column
cilieB = cilieB %>% select(-health_status)

cilieB = cilieB %>%
  rename(Class = Cilite_number_Parent)

cilieB$Age_Semaine = ceiling(cilieB$Age_Semaine)

cilieB = cilieB %>%
  filter(Age_Semaine != 0)
```

Budding agregation per week

```{r}
cilieQ5.Budding = aggregate(Bud_number ~ Batch + Grandparent_id + Parent_id + GP_state + Age_Semaine + Lignee + Infected, data = cilieB, sum)

cilieQ5.Budding = cilieQ5.Budding %>%
  arrange(Parent_id)
```

We define the most frequent class by week

```{r}
# Filtrer uniquement les individus infectés
cilieB_infected <- cilieB %>%
  filter(Infected == TRUE)

# Définir la fonction robuste avec facteur ordonné
get_most_frequent_or_largest_class <- function(classes) {
  if (length(classes) == 0 || all(is.na(classes))) {
    return(NA)  # Aucun classe valide
  }

  # Définir l’ordre biologique (0 = plus faible, D = plus forte)
  levels_cils <- c("0", "A", "B", "C", "D")
  classes <- factor(classes, levels = levels_cils, ordered = TRUE)

  class_table <- table(classes)
  max_freq <- max(class_table)
  most_frequent_classes <- names(class_table[class_table == max_freq])

  # En cas d’égalité, on prend la plus grande biologiquement
  return(
    max(factor(most_frequent_classes, levels = levels_cils, ordered = TRUE))
  )
}

# Calculer la classe la plus fréquente par semaine (chez infectés uniquement)
most_frequent_class_by_week <- cilieB_infected %>%
  group_by(Batch, Grandparent_id, Parent_id, Age_Semaine, Lignee, Infected) %>%
  summarise(Most_Frequent_Class = get_most_frequent_or_largest_class(Class), .groups = "drop")

# Fusion avec le tableau des bourgeonnements
cilieQ5.Budding.MFC <- merge(
  cilieQ5.Budding,
  most_frequent_class_by_week,
  by = c("Batch", "Grandparent_id", "Parent_id", "Age_Semaine", "Lignee", "Infected")
)
cilieQ5.Budding.MFC$Most_Frequent_Class = factor(as.character(cilieQ5.Budding.MFC$Most_Frequent_Class))
```

### 2. Final cleaning

```{r}
cilieQ5.Budding = cilieQ5.Budding %>%
  rename(Semaine = Age_Semaine)

cilieQ5.Budding.MFC = cilieQ5.Budding.MFC %>%
  rename(
    Semaine = Age_Semaine,
    MFC = Most_Frequent_Class
  )
```

Convert to factor

```{r}
# List of data frames to modify
df_names = c("cilieQ5.Budding", "cilieQ5.Budding.MFC")

# Columns to convert to factor
cols_to_factor = c("Class", "Infected")

# Loop over each data frame
for (df_name in df_names) {
  df = get(df_name)
  modified = FALSE
  
  # For each column to convert
  for (col in cols_to_factor) {
    if (col %in% names(df)) {
      df[[col]] = as.factor(df[[col]])  # Convert to factor
      modified = TRUE
    }
  }
  
  # Reassign the modified data frame
  assign(df_name, df)
}
```

Remove unused (ghost) factor levels

```{r}
clean_factor_levels <- function(df) {
  factor_cols <- sapply(df, is.factor)
  df[factor_cols] <- lapply(df[factor_cols], droplevels)
  return(df)
}
```

```{r}
# List of objects to keep
kept_objects = c("cilieQ5.Budding", "cilieQ5.Budding.MFC")

# Apply to each
for (obj in kept_objects) {
  if (exists(obj)) {
    assign(obj, clean_factor_levels(get(obj)))
  }
}
```

```{r}
# Supprimer tous les autres dataframes à l'exception de :
rm(list = setdiff(ls(), c("cilieQ5.Budding", "cilieQ5.Budding.MFC")))
```

# START

### 1. GLMM : ciliate infection and budding

#### Step 1 : determine the optimal random effect structure (REML = TRUE)

```{r}
E1 = glmmTMB(Bud_number ~ Lignee * Semaine + Infected, REML = TRUE,  family = poisson(), data=cilieQ5.Budding)

E2 = glmmTMB(Bud_number ~ Lignee * Semaine + Infected + (1|Grandparent_id) , REML = TRUE,   family = poisson(), data=cilieQ5.Budding)

E3 = glmmTMB(Bud_number ~ Lignee * Semaine + Infected + (1|Parent_id) , REML = TRUE,   family = poisson(), data=cilieQ5.Budding)


E4 = glmmTMB(Bud_number ~ Lignee * Semaine + Infected + (1|Parent_id) + (1|Grandparent_id)  , REML = TRUE,   family = poisson(), data=cilieQ5.Budding)


E5 = glmmTMB(Bud_number ~ Lignee * Semaine + Infected + (1|Batch) ,REML = TRUE,   family = poisson(), data=cilieQ5.Budding)

E6 = glmmTMB(Bud_number ~ Lignee * Semaine + Infected + (1|Batch) + (1|Grandparent_id), REML = TRUE,   family = poisson(), data=cilieQ5.Budding)

E7 = glmmTMB(Bud_number ~ Lignee * Semaine + Infected + (1|Batch) + (1|Parent_id), REML = TRUE,   family = poisson(), data=cilieQ5.Budding)

E8 = glmmTMB(Bud_number ~ Lignee * Semaine + Infected + (1|Batch) + (1|Parent_id) + (1|Grandparent_id),REML = TRUE,   family = poisson(), data=cilieQ5.Budding)


E9 = glmmTMB(Bud_number ~ Lignee * Semaine + Infected + (1|GP_state),
              REML = TRUE, family = poisson(), data = cilieQ5.Budding)


E10 = glmmTMB(Bud_number ~ Lignee * Semaine + Infected + (1|GP_state) + (1|Grandparent_id),
              REML = TRUE, family = poisson(), data = cilieQ5.Budding)


E11 = glmmTMB(Bud_number ~ Lignee * Semaine + Infected + (1|GP_state) + (1|Parent_id),
              REML = TRUE, family = poisson(), data = cilieQ5.Budding)


E12 = glmmTMB(Bud_number ~ Lignee * Semaine + Infected + (1|GP_state) + (1|Batch),
              REML = TRUE, family = poisson(), data = cilieQ5.Budding)


E13 = glmmTMB(Bud_number ~ Lignee * Semaine + Infected + (1|GP_state) + (1|Batch) + (1|Parent_id),
              REML = TRUE, family = poisson(), data = cilieQ5.Budding)


E14 = glmmTMB(Bud_number ~ Lignee * Semaine + Infected + (1|GP_state) + (1|Batch) + (1|Grandparent_id),
              REML = TRUE, family = poisson(), data = cilieQ5.Budding)


E15 = glmmTMB(Bud_number ~ Lignee * Semaine + Infected + 
              (1|GP_state) + (1|Batch) + (1|Parent_id) + (1|Grandparent_id),
              REML = TRUE, family = poisson(), data = cilieQ5.Budding)

# Compare the performance of the models
ss = AICc(E1, E2, E3, E4, E5, E6, E7, E8, E9, E10, E11, E12, E13, E14, E15) #Akaike Information Criterion (AIC)
delta_ss = ss$AIC - min(ss$AIC) #Delta AIC = difference between the AIC of the best model and all other model
weight_ss = Weights(ss) #AIC Weight = The probability that a model is the best out of the set of fitted model

# Create a summary table
ss$delta_ss  = delta_ss 
ss$weight_ss = round(weight_ss, digit = 2)
ss #E8 = 0.58
```

#### Step 2 : determine the optimal fixed effect structure (REML = FALSE)

```{r}
#Base Model
E8_1 = glmmTMB(Bud_number ~ 1  + (1|Batch) + (1|Parent_id) + (1|Grandparent_id) , REML = FALSE,  family = poisson(), data=cilieQ5.Budding)

#Single Fixed Effects
E8_2 = glmmTMB(Bud_number ~ Lignee  + (1|Batch) + (1|Parent_id) + (1|Grandparent_id), REML = FALSE,  family = poisson(), data = cilieQ5.Budding)

E8_3 = glmmTMB(Bud_number ~ Infected  + (1|Batch) + (1|Parent_id) + (1|Grandparent_id), REML = FALSE,  family = poisson(), data = cilieQ5.Budding)

E8_4 = glmmTMB(Bud_number ~ Semaine + (1|Batch) + (1|Parent_id) + (1|Grandparent_id), REML = FALSE,   family = poisson(), data = cilieQ5.Budding)

#Pairwise Interactions

E8_5 = glmmTMB(Bud_number ~ Lignee * Infected  + (1|Batch) + (1|Parent_id) + (1|Grandparent_id), REML = FALSE, family = poisson(), data = cilieQ5.Budding)

E8_6 = glmmTMB(Bud_number ~ Lignee * Semaine  + (1|Batch) + (1|Parent_id) + (1|Grandparent_id), REML = FALSE,  family = poisson(), data = cilieQ5.Budding)

E8_7 = glmmTMB(Bud_number ~ Infected * Semaine  + (1|Batch) + (1|Parent_id) + (1|Grandparent_id), REML = FALSE,  family = poisson(), data = cilieQ5.Budding)

#Full Model with All Predictors
E8_8 = glmmTMB(Bud_number ~ Lignee * Infected * Semaine  + (1|Batch) + (1|Parent_id) + (1|Grandparent_id), REML = FALSE,  family = poisson(), data = cilieQ5.Budding)

# Additional Models
E8_9  = glmmTMB(Bud_number ~ Lignee + Infected  + (1|Batch) + (1|Parent_id) + (1|Grandparent_id), REML = FALSE,  family = poisson(), data = cilieQ5.Budding)

E8_10 = glmmTMB(Bud_number ~ Lignee + Semaine  + (1|Batch) + (1|Parent_id) + (1|Grandparent_id), REML = FALSE,  family = poisson(), data = cilieQ5.Budding)

E8_11 = glmmTMB(Bud_number ~ Infected + Semaine  + (1|Batch) + (1|Parent_id) + (1|Grandparent_id), REML = FALSE,   family = poisson(), data = cilieQ5.Budding)

E8_12 = glmmTMB(Bud_number ~ Lignee + Infected * Semaine  + (1|Batch) + (1|Parent_id) + (1|Grandparent_id), REML = FALSE,  family = poisson(), data = cilieQ5.Budding)

E8_13 = glmmTMB(Bud_number ~ Lignee * Infected + Semaine  + (1|Batch) + (1|Parent_id) + (1|Grandparent_id), REML = FALSE,  family = poisson(), data = cilieQ5.Budding)

E8_14 = glmmTMB(Bud_number ~ Lignee * Semaine + Infected  + (1|Batch) + (1|Parent_id) + (1|Grandparent_id), REML = FALSE,  family = poisson(), data = cilieQ5.Budding)

E8_15 = glmmTMB(Bud_number ~ Lignee + Infected + Semaine  + (1|Batch) + (1|Parent_id) + (1|Grandparent_id), REML = FALSE,   family = poisson(), data = cilieQ5.Budding)


# Compare the performance of the models
ss = AICc(E8_1, E8_2, E8_3, E8_4, E8_5, E8_6, E8_7, E8_8, E8_9, E8_10, E8_11, E8_12, E8_13, E8_14, E8_15) #Akaike Information Criterion (AIC) 
delta_ss = ss$AIC - min(ss$AIC) #Delta AIC = difference between the AIC of the best model and all other model
weight_ss = Weights(ss) #AIC Weight = The probability that a model is the best out of the set of fitted model

# Create a summary table
ss$delta_ss  = delta_ss 
ss$weight_ss = round(weight_ss, digit = 2)
ss 

#E8_14 = 0.82
```

#### Step 3 : refit the final model using REML estimator (REML = TRUE)

```{r}
cilieQ5.Budding$Lignee = relevel(as.factor(cilieQ5.Budding$Lignee), ref = "ControlSP")
```

```{r}
E8_14 = glmmTMB(Bud_number ~ Lignee * Semaine + Infected + (1|Batch) + (1|Parent_id) + (1|Grandparent_id), REML = TRUE,  family = poisson(), data = cilieQ5.Budding)
```

#### Compute the residuals of the model

```{r}
resids = simulateResiduals(E8_14, plot=TRUE)
```

#### Results of the model

```{r}
summary(E8_14)
tab_model(E8_14)
```

#### Marginal effects plot

```{r}
# Extraction des effets marginaux
marginal_effects_E8_14 = ggpredict(E8_14, terms = c("Semaine", "Infected", "Lignee"))
plot(marginal_effects_E8_14)
```

#### Fig4B

```{r}
#Model
E8_14 = glmmTMB(Bud_number ~ Lignee * Semaine + Infected + (1|Batch) + (1|Parent_id) + (1|Grandparent_id), REML = TRUE,  family = poisson(), data = cilieQ5.Budding)

# Extraction of marginal effects
marginal_effects_E8_14 = ggpredict(E8_14, terms = c("Semaine", "Infected", "Lignee"))


# Rename 'facet' to 'Lignee'
names(marginal_effects_E8_14)[names(marginal_effects_E8_14) == "facet"] = "Lignee"

set.seed(9) # Set seed for reproducibility

Fig4B <- ggplot() +
  # Raw data
  geom_jitter(data = cilieQ5.Budding,
              aes(x = Semaine,
                  y = as.numeric(Bud_number),
                  color = Infected),
              alpha = 0.2,
              size = 0.6) +
  
  # Facet with modified display names only in the plot
  facet_grid(cols = vars(Lignee),
             labeller = as_labeller(c("Tumoral" = "TTH", "ControlSP" = "STH"))) +
  
  # Marginal effects: line
  geom_line(data = marginal_effects_E8_14,
            aes(x = x,
                y = predicted,
                group = group,
                color = group),
            size = 1.1) +

  # Marginal effects: confidence ribbon
  geom_ribbon(data = marginal_effects_E8_14,
              aes(x = x,
                  ymin = conf.low,
                  ymax = conf.high,
                  fill = group),
              alpha = 0.3) +

  # Colors + labels in legends
  scale_color_manual(
    values = c("FALSE" = "#66cc99", "TRUE" = "#cc66cc"),
    labels = c("FALSE" = "Not Infected", "TRUE" = "Infected"),
    name = "Infection status"
  ) +
  scale_fill_manual(
    values = c("FALSE" = "#66cc99", "TRUE" = "#cc66cc"),
    labels = c("FALSE" = "Not Infected", "TRUE" = "Infected"),
    name = "Infection status"
  ) +

  # Axes
  scale_y_continuous(breaks = seq(0, max(cilieQ5.Budding$Bud_number), by = 1)) +
  labs(x = "Age (in weeks)", y = "Bud count") +

  # Theme
  theme_classic() +
  theme(
    legend.position = "top", 
    strip.text.x = element_text(size = 22, face = "bold"),
    legend.title = element_text(size = 22, face = "bold"),
    legend.text = element_text(size = 22),    
    axis.title.x = element_text(size = 22, hjust = 0.5, face = "bold"),
    axis.title.y = element_text(size = 22, hjust = 0.5, face = "bold"),
    axis.text.x = element_text(color = "black", size = 20),
    axis.text.y = element_text(size = 20)
  )

Fig4B
```

```{r}
saveRDS(Fig4B, file = "Fig4B.rds")
```

### 2. GLMM : MFC and budding

#### Step 1 : determine the optimal random effect structure (REML = TRUE)

```{r}
MFC.01 = glmmTMB(Bud_number ~ Lignee * Semaine + MFC, REML = TRUE, family = poisson(), data=cilieQ5.Budding.MFC)

MFC.02 = glmmTMB(Bud_number ~ Lignee * Semaine + MFC + (1|Grandparent_id) , REML = TRUE, family = poisson(), data=cilieQ5.Budding.MFC)

MFC.03 = glmmTMB(Bud_number ~ Lignee *  Semaine + MFC + (1|Parent_id) , REML = TRUE, family = poisson(), data=cilieQ5.Budding.MFC)

MFC.04 = glmmTMB(Bud_number ~ Lignee * Semaine + MFC + (1|Parent_id) + (1|Grandparent_id)  , REML = TRUE, family = poisson(), data=cilieQ5.Budding.MFC)

MFC.05 = glmmTMB(Bud_number ~ Lignee *  Semaine + MFC + (1|Batch) ,REML = TRUE, family = poisson(), data=cilieQ5.Budding.MFC)

MFC.06 = glmmTMB(Bud_number ~ Lignee *  Semaine + MFC + (1|Batch) + (1|Grandparent_id), REML = TRUE, family = poisson(), data=cilieQ5.Budding.MFC)

MFC.07 = glmmTMB(Bud_number ~ Lignee *  Semaine + MFC + (1|Batch) + (1|Parent_id), REML = TRUE, family = poisson(), data=cilieQ5.Budding.MFC)

MFC.08 = glmmTMB(Bud_number ~ Lignee *  Semaine + MFC + (1|Batch) + (1|Parent_id) + (1|Grandparent_id),REML = TRUE, family = poisson(), data=cilieQ5.Budding.MFC)


MFC.09 = glmmTMB(Bud_number ~ Lignee * Semaine + MFC + (1|GP_state),
                 REML = TRUE, family = poisson(), data = cilieQ5.Budding.MFC)


MFC.10 = glmmTMB(Bud_number ~ Lignee * Semaine + MFC + (1|GP_state) + (1|Grandparent_id),
                 REML = TRUE, family = poisson(), data = cilieQ5.Budding.MFC)


MFC.11 = glmmTMB(Bud_number ~ Lignee * Semaine + MFC + (1|GP_state) + (1|Parent_id),
                 REML = TRUE, family = poisson(), data = cilieQ5.Budding.MFC)


MFC.12 = glmmTMB(Bud_number ~ Lignee * Semaine + MFC + (1|GP_state) + (1|Batch),
                 REML = TRUE, family = poisson(), data = cilieQ5.Budding.MFC)


MFC.13 = glmmTMB(Bud_number ~ Lignee * Semaine + MFC + (1|GP_state) + (1|Batch) + (1|Parent_id),
                 REML = TRUE, family = poisson(), data = cilieQ5.Budding.MFC)


MFC.14 = glmmTMB(Bud_number ~ Lignee * Semaine + MFC + (1|GP_state) + (1|Batch) + (1|Grandparent_id),
                 REML = TRUE, family = poisson(), data = cilieQ5.Budding.MFC)


MFC.15 = glmmTMB(Bud_number ~ Lignee * Semaine + MFC + (1|GP_state) + (1|Batch) + (1|Parent_id) + (1|Grandparent_id),
                 REML = TRUE, family = poisson(), data = cilieQ5.Budding.MFC)

# Compare the performance of the models
ss = AICc(MFC.01, MFC.02, MFC.03, MFC.04, MFC.05, MFC.06, MFC.07, MFC.08,
              MFC.09, MFC.10, MFC.11, MFC.12, MFC.13, MFC.14, MFC.15) #Akaike , MFC.08 Information Criterion (AIC)
delta_ss = ss$AIC - min(ss$AIC) #Delta AIC = difference between the AIC of the best model and all other model
weight_ss = Weights(ss) #AIC Weight = The probability that a model is the best out of the set of fitted model

# Create a summary table
ss$delta_ss  = delta_ss 
ss$weight_ss = round(weight_ss, digit = 2)
ss #MFC7 = 0.31
```

#### Step 2 : determine the optimal fixed effect structure (REML = FALSE)

```{r}
#Base Model
MFC.07_1 = glmmTMB(Bud_number ~ 1 + (1|Batch) + (1|Parent_id) , REML = FALSE, family = poisson(), data=cilieQ5.Budding.MFC)

#Single Fixed Effects
MFC.07_2 = glmmTMB(Bud_number ~ Lignee + (1|Batch) + (1|Parent_id), REML = FALSE, family = poisson(), data = cilieQ5.Budding.MFC)

MFC.07_3 = glmmTMB(Bud_number ~ MFC + (1|Batch) + (1|Parent_id), REML = FALSE, family = poisson(), data = cilieQ5.Budding.MFC)

MFC.07_4 = glmmTMB(Bud_number ~ Semaine + (1|Batch) + (1|Parent_id), REML = FALSE, family = poisson(), data = cilieQ5.Budding.MFC)

#Pairwise Interactions

MFC.07_5 = glmmTMB(Bud_number ~ Lignee * MFC +  (1|Batch) + (1|Parent_id), REML = FALSE, family = poisson(), data = cilieQ5.Budding.MFC)

MFC.07_6 = glmmTMB(Bud_number ~ Lignee * Semaine +  (1|Batch) + (1|Parent_id), REML = FALSE, family = poisson(), data = cilieQ5.Budding.MFC)

MFC.07_7 = glmmTMB(Bud_number ~ MFC * Semaine +  (1|Batch) + (1|Parent_id), REML = FALSE, family = poisson(), data = cilieQ5.Budding.MFC)

MFC.07_9  = glmmTMB(Bud_number ~ Lignee + MFC + (1|Batch) + (1|Parent_id), REML = FALSE, family = poisson(), data = cilieQ5.Budding.MFC)

MFC.07_10 = glmmTMB(Bud_number ~ Lignee + Semaine +  (1|Batch) + (1|Parent_id), REML = FALSE, family = poisson(), data = cilieQ5.Budding.MFC)

MFC.07_11 = glmmTMB(Bud_number ~ MFC + Semaine +  (1|Batch) + (1|Parent_id), REML = FALSE, family = poisson(), data = cilieQ5.Budding.MFC)

MFC.07_12 = glmmTMB(Bud_number ~ Lignee + MFC * Semaine +  (1|Batch) + (1|Parent_id), REML = FALSE, family = poisson(), data = cilieQ5.Budding.MFC)

MFC.07_13 = glmmTMB(Bud_number ~ Lignee * MFC + Semaine +  (1|Batch) + (1|Parent_id), REML = FALSE, family = poisson(), data = cilieQ5.Budding.MFC)

MFC.07_14 = glmmTMB(Bud_number ~ Lignee * Semaine + MFC +  (1|Batch) + (1|Parent_id), REML = FALSE, family = poisson(), data = cilieQ5.Budding.MFC)

MFC.07_15 = glmmTMB(Bud_number ~ Lignee + MFC + Semaine +  (1|Batch) + (1|Parent_id), REML = FALSE, family = poisson(), data = cilieQ5.Budding.MFC)

# Compare the performance of the models
ss = AICc(MFC.07_1, MFC.07_2, MFC.07_3, MFC.07_4, MFC.07_6, MFC.07_7,  MFC.07_9, MFC.07_10, MFC.07_11, MFC.07_12, MFC.07_14, MFC.07_15, MFC.07_5, MFC.07_13) #Akaike Information Criterion (AIC) 
delta_ss = ss$AIC - min(ss$AIC) #Delta AIC = difference between the AIC of the best model and all other model
weight_ss = Weights(ss) #AIC Weight = The probability that a model is the best out of the set of fitted model

# Create a summary table
ss$delta_ss  = delta_ss 
ss$weight_ss = round(weight_ss, digit = 2)
ss 
#MFC.07_14 = 0.57
```

#### Step 3 : refit the final model using REML estimator (REML = TRUE)

```{r}
cilieQ5.Budding.MFC$MFC = relevel(as.factor(cilieQ5.Budding.MFC$MFC), ref = "A")
```

```{r}
MFC.07_14 = glmmTMB(Bud_number ~ Lignee * Semaine + MFC + (1|Batch) + (1|Parent_id), REML = TRUE, family = poisson(), data = cilieQ5.Budding.MFC)
```

#### Compute the residuals of the model

```{r}
resids = simulateResiduals(MFC.07_14, plot=TRUE)
```

#### Results of the model

```{r}
summary(MFC.07_14)
tab_model(MFC.07_14)
```

```{r}
# Estimated marginal means calculation for MFC (adjusted fixed effects)
emm_MFC = emmeans(MFC.07_14, ~ MFC, type = "response")

# Multiple comparisons between all levels of MFC
pairs(emm_MFC, adjust = "BH", infer = c(TRUE, TRUE))

```

```{r}
#For A/D
1/1.355
1/2.008
1/0.914

#For 0/B
1/0.842
1/1.091
1/0.650

#For C/D
1/1.522
1/2.275
1/1.018

#For B/D
1/1.768
1/2.577
1/1.212

#For 0/D
1/1.489
1/2.278
1/0.973

#For A/B
1/0.766
1/0.927
1/0.634
```

#### Marginal effects plot

```{r}
# Extraction des effets marginaux
marginal_effects_MFC.07_14 = ggpredict(MFC.07_14, terms = c("Semaine", "MFC", "Lignee"))

# Affichage avec mise en forme
plot(marginal_effects_MFC.07_14) +
  theme(
    text = element_text(size = 21),
    axis.title = element_text(size = 21),
    axis.text = element_text(size = 21),
    legend.title = element_text(size = 21),
    legend.text = element_text(size = 21),
    plot.title = element_text(size = 21, hjust = 0.5)
  )
```

#### Fig4C

```{r}
# Model
MFC.07_14 <- glmmTMB(
  Bud_number ~ Lignee * Semaine + MFC + (1|Batch) + (1|Parent_id),
  REML = TRUE, family = poisson(), data = cilieQ5.Budding.MFC
)

# Marginal effects
marginal_effects_MFC.07_14 <- ggpredict(MFC.07_14, terms = c("Semaine", "MFC", "Lignee"))

# Harmonize labels for the legend
marginal_effects_MFC.07_14$group <- factor(
  marginal_effects_MFC.07_14$group,
  levels = c("A", "B", "C", "D", "0"),
  labels = c(
    "A (1–9)",
    "B (10–19)",
    "C (20–29)",
    "D (≥30)",
    "0 (ciliate loss)"
  )
)

# Prepare raw data
Bud_ciliePLOT <- cilieQ5.Budding.MFC
Bud_ciliePLOT$MFC <- factor(
  Bud_ciliePLOT$MFC,
  levels = c("A", "B", "C", "D", "0"),
  labels = c(
    "A (1–9)",
    "B (10–19)",
    "C (20–29)",
    "D (≥30)",
    "0 (ciliate loss)"
  )
)

# Custom colors (soft ribbons, distinct lines)
line_colors <- c(
  "A (1–9)" = "#E41A1C",        # red
  "B (10–19)" = "#377EB8",      # blue
  "C (20–29)" = "#4DAF4A",      # green
  "D (≥30)" = "#984EA3",        # purple
  "0 (ciliate loss)" = "#b3b3b3" # #FDBF6F soft peach/orange
)
fill_colors <- adjustcolor(line_colors, alpha.f = 0.15)

# Plot
Fig4C <- ggplot() +
  # Raw data in light gray
  geom_jitter(
    data = Bud_ciliePLOT,
    aes(x = Semaine, y = Bud_number),
    color = "gray55",
    alpha = 0.20,
    size = 0.4,
    width = 0.4, height = 0.2
  ) +

  # Marginal effect ribbons
  geom_ribbon(
    data = marginal_effects_MFC.07_14,
    aes(x = x, ymin = conf.low, ymax = conf.high, fill = group),
    alpha = 0.15
  ) +

  # Marginal effect lines
  geom_line(
    data = marginal_effects_MFC.07_14,
    aes(x = x, y = predicted, color = group, group = group),
    size = 0.8
  ) +

  # Facet layout
  facet_wrap(~facet, labeller = as_labeller(c("ControlSP" = "STH", "Tumoral" = "TTH"))) +

  # Scales
  scale_y_continuous(breaks = seq(0, max(Bud_ciliePLOT$Bud_number, na.rm = TRUE), by = 1)) +
  scale_color_manual(values = line_colors, name = "Ciliate density") +
  scale_fill_manual(values = fill_colors, name = "Ciliate density") +

  # Labels and theme
  labs(x = "Age (in weeks)", y = "Bud count") +
  theme_classic() +
  theme(
    legend.position = "top", 
    strip.text.x = element_text(size = 22, face = "bold"),
    legend.title = element_text(size = 22, face = "bold"),
    legend.text = element_text(size = 22),    
    axis.title.x = element_text(size = 22, hjust = 0.5, face = "bold"),
    axis.title.y = element_text(size = 22, hjust = 0.5, face = "bold"),
    axis.text.x = element_text(color = "black", size = 20),
    axis.text.y = element_text(size = 20),
    plot.title = element_blank()
  )

Fig4C

```

```{r}
saveRDS(Fig4C, file = "Fig4C.rds")#Afin de le mettre avec budding rate
```

# Combine budding related plots

```{r}
# Load the .rds objects
Fig4A <- readRDS("Fig4A.rds")
Fig4B <- readRDS("Fig4B.rds")
Fig4C <- readRDS("Fig4C.rds")

# Standardize the margins for each plot
Fig4A <- Fig4A + theme(
  plot.margin = margin(10, 10, 10, 10),
  legend.key.size = unit(0.8, "lines")
)

Fig4B <- Fig4B + theme(
  plot.margin = margin(10, 10, 10, 10),
  legend.key.size = unit(0.8, "lines")
)

Fig4C <- Fig4C + theme(
  plot.margin = margin(10, 10, 10, 10),
  legend.key.size = unit(0.8, "lines")
)

# Combine the plots into a single figure
CombinedPlot <- ggarrange(
  Fig4A,
  Fig4B,
  Fig4C,
  ncol = 1,
  nrow = 3,
  labels = c("A", "B", "C"),
  common.legend = FALSE
)

# Display the figure
print(CombinedPlot)

# Export as high-resolution PNG
ggsave("Fig4.png",
       plot = CombinedPlot,
       width = 11,
       height = 15,
       dpi = 300)
```
