# Supplementary material for: Symbiont Reintroduction Alters Tumor Progression and Life‐History Traits in the Tumor‐Bearing Freshwater Cnidarian Hydra oligactis
Source: Ecol Evol. 2026 Apr 13;16(4):e73458. doi: 10.1002/ece3.73458 (PMC13071525; doi:10.1002/ece3.73458)
Supplement: Supplementary file 1 — Appendix S1: ece373461‐sup‐0001‐AppendixS1.zip. [file ECE3-16-e73458-s001.zip › Electronic supplementary material/Code and data/Raw data/ciliate_data.xlsx]

## Sheet: Sheet1
Batch	Grandparent_id	GP_state	Parent_id	Lignee	Infected	Birth_Parent	First_bud	Tenta	Observation_date	week_day	Cilite_number_Parent	Bud_number	Age_Semaine	Age_Jour	Tumeur_start	Death
3	1	6	1	Tumoral	TRUE	2024-06-17			2024-06-17	Lundi	A	0	0	0
3	1	6	1	Tumoral	TRUE	2024-06-17			2024-06-19	Mercredi	A	0	0.285714	2
3	1	6	1	Tumoral	TRUE	2024-06-17			2024-06-21	Vendredi	A	0	0.571429	4
3	1	6	1	Tumoral	TRUE	2024-06-17	2024-06-24		2024-06-24	Lundi	B	1	1	7
3	1	6	1	Tumoral	TRUE	2024-06-17	2024-06-24		2024-06-26	Mercredi	B	2	1.28571	9	2024-06-26
3	1	6	1	Tumoral	TRUE	2024-06-17	2024-06-24		2024-06-28	Vendredi	C	0	1.57143	11	2024-06-26
3	1	6	1	Tumoral	TRUE	2024-06-17	2024-06-24		2024-07-01	Lundi	C	1	2	14	2024-06-26
3	1	6	1	Tumoral	TRUE	2024-06-17	2024-06-24	2024-07-03	2024-07-03	Mercredi	B	1	2.28571	16	2024-06-26
3	1	6	1	Tumoral	TRUE	2024-06-17	2024-06-24	2024-07-03	2024-07-05	Vendredi	B	1	2.57143	18	2024-06-26
3	1	6	1	Tumoral	TRUE	2024-06-17	2024-06-24	2024-07-03	2024-07-08	Lundi	B	1	3	21	2024-06-26
3	1	6	1	Tumoral	TRUE	2024-06-17	2024-06-24	2024-07-03	2024-07-10	Mercredi	B	1	3.28571	23	2024-06-26
3	1	6	1	Tumoral	TRUE	2024-06-17	2024-06-24	2024-07-03	2024-07-12	Vendredi	B	5	3.57143	25	2024-06-26
3	1	6	1	Tumoral	TRUE	2024-06-17	2024-06-24	2024-07-03	2024-07-15	Lundi	C	0	4	28	2024-06-26
3	1	6	1	Tumoral	TRUE	2024-06-17	2024-06-24	2024-07-03	2024-07-17	Mercredi	C	0	4.28571	30	2024-06-26
3	1	6	1	Tumoral	TRUE	2024-06-17	2024-06-24	2024-07-03	2024-07-19	Vendredi	D	0	4.57143	32	2024-06-26
3	1	6	1	Tumoral	TRUE	2024-06-17	2024-06-24	2024-07-03	2024-07-22	Lundi	D	0	5	35	2024-06-26
3	1	6	1	Tumoral	TRUE	2024-06-17	2024-06-24	2024-07-03	2024-07-24	Mercredi	D	0	5.28571	37	2024-06-26
3	1	6	1	Tumoral	TRUE	2024-06-17	2024-06-24	2024-07-03	2024-07-26	Vendredi	D	0	5.57143	39	2024-06-26
3	1	6	1	Tumoral	TRUE	2024-06-17	2024-06-24	2024-07-03	2024-07-29	Lundi	D	0	6	42	2024-06-26
3	1	6	1	Tumoral	TRUE	2024-06-17	2024-06-24	2024-07-03	2024-07-31	Mercredi	C	1	6.28571	44	2024-06-26
3	1	6	1	Tumoral	TRUE	2024-06-17	2024-06-24	2024-07-03	2024-08-02	Vendredi	C	0	6.57143	46	2024-06-26
3	1	6	1	Tumoral	TRUE	2024-06-17	2024-06-24	2024-07-03	2024-08-05	Lundi	A	1	7	49	2024-06-26
3	1	6	1	Tumoral	TRUE	2024-06-17	2024-06-24	2024-07-03	2024-08-07	Mercredi	A	0	7.28571	51	2024-06-26
3	1	6	1	Tumoral	TRUE	2024-06-17	2024-06-24	2024-07-03	2024-08-09	Vendredi	A	0	7.57143	53	2024-06-26
3	1	6	1	Tumoral	TRUE	2024-06-17	2024-06-24	2024-07-03	2024-08-12	Lundi	A	0	8	56	2024-06-26
3	1	6	1	Tumoral	TRUE	2024-06-17	2024-06-24	2024-07-03	2024-08-14	Mercredi	A	0	8.28571	58	2024-06-26
3	1	6	1	Tumoral	TRUE	2024-06-17	2024-06-24	2024-07-03	2024-08-16	Vendredi	A	0	8.57143	60	2024-06-26
3	1	6	1	Tumoral	TRUE	2024-06-17	2024-06-24	2024-07-03	2024-08-19	Lundi	A	0	9	63	2024-06-26
3	1	6	1	Tumoral	TRUE	2024-06-17	2024-06-24	2024-07-03	2024-08-21	Mercredi	A	0	9.28571	65	2024-06-26
3	1	6	1	Tumoral	TRUE	2024-06-17	2024-06-24	2024-07-03	2024-08-23	Vendredi	A	0	9.57143	67	2024-06-26
3	1	6	1	Tumoral	TRUE	2024-06-17	2024-06-24	2024-07-03	2024-08-26	Lundi	C	0	10	70	2024-06-26
3	1	6	1	Tumoral	TRUE	2024-06-17	2024-06-24	2024-07-03	2024-08-28	Mercredi	C	0	10.2857	72	2024-06-26
3	1	6	1	Tumoral	TRUE	2024-06-17	2024-06-24	2024-07-03	2024-08-30	Vendredi	C	0	10.5714	74	2024-06-26
3	1	6	1	Tumoral	TRUE	2024-06-17	2024-06-24	2024-07-03	2024-09-02	Lundi	B	0	11	77	2024-06-26
3	1	6	1	Tumoral	TRUE	2024-06-17	2024-06-24	2024-07-03	2024-09-04	Mercredi	B	0	11.2857	79	2024-06-26
3	1	6	1	Tumoral	TRUE	2024-06-17	2024-06-24	2024-07-03	2024-09-06	Vendredi	B	0	11.5714	81	2024-06-26
3	1	6	1	Tumoral	TRUE	2024-06-17	2024-06-24	2024-07-03	2024-09-09	Lundi	B	0	12	84	2024-06-26
3	1	6	1	Tumoral	TRUE	2024-06-17	2024-06-24	2024-07-03	2024-09-11	Mercredi	B	0	12.2857	86	2024-06-26
3	1	6	1	Tumoral	TRUE	2024-06-17	2024-06-24	2024-07-03	2024-09-13	Vendredi	B	0	12.5714	88	2024-06-26
3	1	6	1	Tumoral	TRUE	2024-06-17	2024-06-24	2024-07-03	2024-09-16	Lundi	B	0	13	91	2024-06-26
3	1	6	1	Tumoral	TRUE	2024-06-17	2024-06-24	2024-07-03	2024-09-18	Mercredi	B	0	13.2857	93	2024-06-26
3	1	6	1	Tumoral	TRUE	2024-06-17	2024-06-24	2024-07-03	2024-09-20	Vendredi	B	0	13.5714	95	2024-06-26
3	1	6	1	Tumoral	TRUE	2024-06-17	2024-06-24	2024-07-03	2024-09-23	Lundi	B	0	14	98	2024-06-26
3	1	6	1	Tumoral	TRUE	2024-06-17	2024-06-24	2024-07-03	2024-09-25	Mercredi	B	0	14.2857	100	2024-06-26
3	1	6	1	Tumoral	TRUE	2024-06-17	2024-06-24	2024-07-03	2024-09-26	Vendredi	B	0	14.4286	101	2024-06-26
3	1	6	1	Tumoral	TRUE	2024-06-17	2024-06-24	2024-07-03	2024-09-30	Lundi	B	0	15	105	2024-06-26
3	1	6	1	Tumoral	TRUE	2024-06-17	2024-06-24	2024-07-03	2024-10-02	Mercredi	B	0	15.2857	107	2024-06-26
3	1	6	1	Tumoral	TRUE	2024-06-17	2024-06-24	2024-07-03	2024-10-04	Vendredi	C	0	15.5714	109	2024-06-26
3	1	6	1	Tumoral	TRUE	2024-06-17	2024-06-24	2024-07-03	2024-10-07	Lundi	C	0	16	112	2024-06-26
3	1	6	1	Tumoral	TRUE	2024-06-17	2024-06-24	2024-07-03	2024-10-09	Mercredi	C	0	16.2857	114	2024-06-26
3	1	6	1	Tumoral	TRUE	2024-06-17	2024-06-24	2024-07-03	2024-10-11	Vendredi	D	0	16.5714	116	2024-06-26
3	1	6	1	Tumoral	TRUE	2024-06-17	2024-06-24	2024-07-03	2024-10-14	Lundi	D	0	17	119	2024-06-26
3	1	6	1	Tumoral	TRUE	2024-06-17	2024-06-24	2024-07-03	2024-10-16	Mercredi	B	0	17.2857	121	2024-06-26
3	1	6	1	Tumoral	TRUE	2024-06-17	2024-06-24	2024-07-03	2024-10-18	Vendredi	B	0	17.5714	123	2024-06-26
3	1	6	1	Tumoral	TRUE	2024-06-17	2024-06-24	2024-07-03	2024-10-21	Lundi	B	0	18	126	2024-06-26
3	1	6	1	Tumoral	TRUE	2024-06-17	2024-06-24	2024-07-03	2024-10-23	Mercredi	B	0	18.2857	128	2024-06-26
3	1	6	1	Tumoral	TRUE	2024-06-17	2024-06-24	2024-07-03	2024-10-25	Vendredi	B	0	18.5714	130	2024-06-26
3	1	6	1	Tumoral	TRUE	2024-06-17	2024-06-24	2024-07-03	2024-10-28	Lundi	B	0	19	133	2024-06-26
3	1	6	1	Tumoral	TRUE	2024-06-17	2024-06-24	2024-07-03	2024-10-30	Mercredi	B	0	19.2857	135	2024-06-26
3	1	6	1	Tumoral	TRUE	2024-06-17	2024-06-24	2024-07-03	2024-11-01	Vendredi	B	0	19.5714	137	2024-06-26
3	1	6	1	Tumoral	TRUE	2024-06-17	2024-06-24	2024-07-03	2024-11-04	Lundi	A	0	20	140	2024-06-26
3	1	6	2	Tumoral	FALSE	2024-06-17			2024-06-17	Lundi		0	0	0
3	1	6	2	Tumoral	FALSE	2024-06-17			2024-06-19	Mercredi		0	0.285714	2
3	1	6	2	Tumoral	FALSE	2024-06-17			2024-06-21	Vendredi		0	0.571429	4
3	1	6	2	Tumoral	FALSE	2024-06-17			2024-06-24	Lundi		0	1	7
3	1	6	2	Tumoral	FALSE	2024-06-17	2024-06-26		2024-06-26	Mercredi		2	1.28571	9	2024-06-26
3	1	6	2	Tumoral	FALSE	2024-06-17	2024-06-26		2024-06-28	Vendredi		0	1.57143	11	2024-06-26
3	1	6	2	Tumoral	FALSE	2024-06-17	2024-06-26		2024-07-01	Lundi		0	2	14	2024-06-26
3	1	6	2	Tumoral	FALSE	2024-06-17	2024-06-26	2024-07-03	2024-07-03	Mercredi		0	2.28571	16	2024-06-26
3	1	6	2	Tumoral	FALSE	2024-06-17	2024-06-26	2024-07-03	2024-07-05	Vendredi		0	2.57143	18	2024-06-26
3	1	6	2	Tumoral	FALSE	2024-06-17	2024-06-26	2024-07-03	2024-07-08	Lundi		1	3	21	2024-06-26
3	1	6	2	Tumoral	FALSE	2024-06-17	2024-06-26	2024-07-03	2024-07-10	Mercredi		0	3.28571	23	2024-06-26
3	1	6	2	Tumoral	FALSE	2024-06-17	2024-06-26	2024-07-03	2024-07-12	Vendredi		0	3.57143	25	2024-06-26	2024-07-12
3	1	6	2	Tumoral	FALSE	2024-06-17	2024-06-26	2024-07-03	2024-07-15	Lundi		0	4	28	2024-06-26	2024-07-12
3	1	6	2	Tumoral	FALSE	2024-06-17	2024-06-26	2024-07-03	2024-07-17	Mercredi		0	4.28571	30	2024-06-26	2024-07-12
3	1	6	2	Tumoral	FALSE	2024-06-17	2024-06-26	2024-07-03	2024-07-19	Vendredi		0	4.57143	32	2024-06-26	2024-07-12
3	1	6	2	Tumoral	FALSE	2024-06-17	2024-06-26	2024-07-03	2024-07-22	Lundi		0	5	35	2024-06-26	2024-07-12
3	1	6	2	Tumoral	FALSE	2024-06-17	2024-06-26	2024-07-03	2024-07-24	Mercredi		0	5.28571	37	2024-06-26	2024-07-12
3	1	6	2	Tumoral	FALSE	2024-06-17	2024-06-26	2024-07-03	2024-07-26	Vendredi		0	5.57143	39	2024-06-26	2024-07-12
3	1	6	2	Tumoral	FALSE	2024-06-17	2024-06-26	2024-07-03	2024-07-29	Lundi		0	6	42	2024-06-26	2024-07-12
3	1	6	2	Tumoral	FALSE	2024-06-17	2024-06-26	2024-07-03	2024-07-31	Mercredi		0	6.28571	44	2024-06-26	2024-07-12
3	1	6	2	Tumoral	FALSE	2024-06-17	2024-06-26	2024-07-03	2024-08-02	Vendredi		0	6.57143	46	2024-06-26	2024-07-12
3	1	6	2	Tumoral	FALSE	2024-06-17	2024-06-26	2024-07-03	2024-08-05	Lundi		0	7	49	2024-06-26	2024-07-12
3	1	6	2	Tumoral	FALSE	2024-06-17	2024-06-26	2024-07-03	2024-08-07	Mercredi		0	7.28571	51	2024-06-26	2024-07-12
3	1	6	2	Tumoral	FALSE	2024-06-17	2024-06-26	2024-07-03	2024-08-09	Vendredi		0	7.57143	53	2024-06-26	2024-07-12
3	1	6	2	Tumoral	FALSE	2024-06-17	2024-06-26	2024-07-03	2024-08-12	Lundi		0	8	56	2024-06-26	2024-07-12
3	1	6	2	Tumoral	FALSE	2024-06-17	2024-06-26	2024-07-03	2024-08-14	Mercredi		0	8.28571	58	2024-06-26	2024-07-12
3	1	6	2	Tumoral	FALSE	2024-06-17	2024-06-26	2024-07-03	2024-08-16	Vendredi		0	8.57143	60	2024-06-26	2024-07-12
3	1	6	2	Tumoral	FALSE	2024-06-17	2024-06-26	2024-07-03	2024-08-19	Lundi		0	9	63	2024-06-26	2024-07-12
3	1	6	2	Tumoral	FALSE	2024-06-17	2024-06-26	2024-07-03	2024-08-21	Mercredi		0	9.28571	65	2024-06-26	2024-07-12
3	1	6	2	Tumoral	FALSE	2024-06-17	2024-06-26	2024-07-03	2024-08-23	Vendredi		0	9.57143	67	2024-06-26	2024-07-12
3	1	6	2	Tumoral	FALSE	2024-06-17	2024-06-26	2024-07-03	2024-08-26	Lundi		0	10	70	2024-06-26	2024-07-12
3	1	6	2	Tumoral	FALSE	2024-06-17	2024-06-26	2024-07-03	2024-08-28	Mercredi		0	10.2857	72	2024-06-26	2024-07-12
3	1	6	2	Tumoral	FALSE	2024-06-17	2024-06-26	2024-07-03	2024-08-30	Vendredi		0	10.5714	74	2024-06-26	2024-07-12
3	1	6	2	Tumoral	FALSE	2024-06-17	2024-06-26	2024-07-03	2024-09-02	Lundi		0	11	77	2024-06-26	2024-07-12
3	1	6	2	Tumoral	FALSE	2024-06-17	2024-06-26	2024-07-03	2024-09-04	Mercredi		0	11.2857	79	2024-06-26	2024-07-12
3	1	6	2	Tumoral	FALSE	2024-06-17	2024-06-26	2024-07-03	2024-09-06	Vendredi		0	11.5714	81	2024-06-26	2024-07-12
3	1	6	2	Tumoral	FALSE	2024-06-17	2024-06-26	2024-07-03	2024-09-09	Lundi		0	12	84	2024-06-26	2024-07-12
3	1	6	2	Tumoral	FALSE	2024-06-17	2024-06-26	2024-07-03	2024-09-11	Mercredi		0	12.2857	86	2024-06-26	2024-07-12
3	1	6	2	Tumoral	FALSE	2024-06-17	2024-06-26	2024-07-03	2024-09-13	Vendredi		0	12.5714	88	2024-06-26	2024-07-12
3	1	6	2	Tumoral	FALSE	2024-06-17	2024-06-26	2024-07-03	2024-09-16	Lundi		0	13	91	2024-06-26	2024-07-12
3	1	6	2	Tumoral	FALSE	2024-06-17	2024-06-26	2024-07-03	2024-09-18	Mercredi		0	13.2857	93	2024-06-26	2024-07-12
3	1	6	2	Tumoral	FALSE	2024-06-17	2024-06-26	2024-07-03	2024-09-20	Vendredi		0	13.5714	95	2024-06-26	2024-07-12
3	1	6	2	Tumoral	FALSE	2024-06-17	2024-06-26	2024-07-03	2024-09-23	Lundi		0	14	98	2024-06-26	2024-07-12
3	1	6	2	Tumoral	FALSE	2024-06-17	2024-06-26	2024-07-03	2024-09-25	Mercredi		0	14.2857	100	2024-06-26	2024-07-12
3	1	6	2	Tumoral	FALSE	2024-06-17	2024-06-26	2024-07-03	2024-09-26	Vendredi		0	14.4286	101	2024-06-26	2024-07-12
3	1	6	2	Tumoral	FALSE	2024-06-17	2024-06-26	2024-07-03	2024-09-30	Lundi		0	15	105	2024-06-26	2024-07-12
3	1	6	2	Tumoral	FALSE	2024-06-17	2024-06-26	2024-07-03	2024-10-02	Mercredi		0	15.2857	107	2024-06-26	2024-07-12
3	1	6	2	Tumoral	FALSE	2024-06-17	2024-06-26	2024-07-03	2024-10-04	Vendredi		0	15.5714	109	2024-06-26	2024-07-12
3	1	6	2	Tumoral	FALSE	2024-06-17	2024-06-26	2024-07-03	2024-10-07	Lundi		0	16	112	2024-06-26	2024-07-12
3	1	6	2	Tumoral	FALSE	2024-06-17	2024-06-26	2024-07-03	2024-10-09	Mercredi		0	16.2857	114	2024-06-26	2024-07-12
3	1	6	2	Tumoral	FALSE	2024-06-17	2024-06-26	2024-07-03	2024-10-11	Vendredi		0	16.5714	116	2024-06-26	2024-07-12
3	1	6	2	Tumoral	FALSE	2024-06-17	2024-06-26	2024-07-03	2024-10-14	Lundi		0	17	119	2024-06-26	2024-07-12
3	1	6	2	Tumoral	FALSE	2024-06-17	2024-06-26	2024-07-03	2024-10-16	Mercredi		0	17.2857	121	2024-06-26	2024-07-12
3	1	6	2	Tumoral	FALSE	2024-06-17	2024-06-26	2024-07-03	2024-10-18	Vendredi		0	17.5714	123	2024-06-26	2024-07-12
3	1	6	2	Tumoral	FALSE	2024-06-17	2024-06-26	2024-07-03	2024-10-21	Lundi		0	18	126	2024-06-26	2024-07-12
3	1	6	2	Tumoral	FALSE	2024-06-17	2024-06-26	2024-07-03	2024-10-23	Mercredi		0	18.2857	128	2024-06-26	2024-07-12
3	1	6	2	Tumoral	FALSE	2024-06-17	2024-06-26	2024-07-03	2024-10-25	Vendredi		0	18.5714	130	2024-06-26	2024-07-12
3	1	6	2	Tumoral	FALSE	2024-06-17	2024-06-26	2024-07-03	2024-10-28	Lundi		0	19	133	2024-06-26	2024-07-12
3	1	6	2	Tumoral	FALSE	2024-06-17	2024-06-26	2024-07-03	2024-10-30	Mercredi		0	19.2857	135	2024-06-26	2024-07-12
3	1	6	2	Tumoral	FALSE	2024-06-17	2024-06-26	2024-07-03	2024-11-01	Vendredi		0	19.5714	137	2024-06-26	2024-07-12
3	1	6	2	Tumoral	FALSE	2024-06-17	2024-06-26	2024-07-03	2024-11-04	Lundi		0	20	140	2024-06-26	2024-07-12
1	2	2	3	Tumoral	TRUE	2024-06-03			2024-06-03	Lundi	A	0	0	0
1	2	2	3	Tumoral	TRUE	2024-06-03			2024-06-05	Mercredi	A	0	0.285714	2
1	2	2	3	Tumoral	TRUE	2024-06-03		2024-06-07	2024-06-07	Vendredi	A	0	0.571429	4
1	2	2	3	Tumoral	TRUE	2024-06-03		2024-06-07	2024-06-10	Lundi	A	0	1	7
1	2	2	3	Tumoral	TRUE	2024-06-03		2024-06-07	2024-06-12	Mercredi	A	0	1.28571	9	2024-06-12
1	2	2	3	Tumoral	TRUE	2024-06-03		2024-06-07	2024-06-14	Vendredi	A	0	1.57143	11	2024-06-12
1	2	2	3	Tumoral	TRUE	2024-06-03		2024-06-07	2024-06-17	Lundi	A	0	2	14	2024-06-12
1	2	2	3	Tumoral	TRUE	2024-06-03	2024-06-19	2024-06-07	2024-06-19	Mercredi	0	1	2.28571	16	2024-06-12
1	2	2	3	Tumoral	TRUE	2024-06-03	2024-06-19	2024-06-07	2024-06-21	Vendredi	0	1	2.57143	18	2024-06-12
1	2	2	3	Tumoral	TRUE	2024-06-03	2024-06-19	2024-06-07	2024-06-24	Lundi	0	0	3	21	2024-06-12
1	2	2	3	Tumoral	TRUE	2024-06-03	2024-06-19	2024-06-07	2024-06-26	Mercredi	0	0	3.28571	23	2024-06-12
1	2	2	3	Tumoral	TRUE	2024-06-03	2024-06-19	2024-06-07	2024-06-28	Vendredi	0	1	3.57143	25	2024-06-12
1	2	2	3	Tumoral	TRUE	2024-06-03	2024-06-19	2024-06-07	2024-07-01	Lundi	0	2	4	28	2024-06-12
1	2	2	3	Tumoral	TRUE	2024-06-03	2024-06-19	2024-06-07	2024-07-03	Mercredi	0	1	4.28571	30	2024-06-12
1	2	2	3	Tumoral	TRUE	2024-06-03	2024-06-19	2024-06-07	2024-07-05	Vendredi	0	1	4.57143	32	2024-06-12
1	2	2	3	Tumoral	TRUE	2024-06-03	2024-06-19	2024-06-07	2024-07-08	Lundi	0	0	5	35	2024-06-12
1	2	2	3	Tumoral	TRUE	2024-06-03	2024-06-19	2024-06-07	2024-07-10	Mercredi	0	0	5.28571	37	2024-06-12
1	2	2	3	Tumoral	TRUE	2024-06-03	2024-06-19	2024-06-07	2024-07-12	Vendredi	0	0	5.57143	39	2024-06-12
1	2	2	3	Tumoral	TRUE	2024-06-03	2024-06-19	2024-06-07	2024-07-15	Lundi	0	0	6	42	2024-06-12
1	2	2	3	Tumoral	TRUE	2024-06-03	2024-06-19	2024-06-07	2024-07-17	Mercredi	0	0	6.28571	44	2024-06-12
1	2	2	3	Tumoral	TRUE	2024-06-03	2024-06-19	2024-06-07	2024-07-19	Vendredi	0	0	6.57143	46	2024-06-12
1	2	2	3	Tumoral	TRUE	2024-06-03	2024-06-19	2024-06-07	2024-07-22	Lundi	0	0	7	49	2024-06-12
1	2	2	3	Tumoral	TRUE	2024-06-03	2024-06-19	2024-06-07	2024-07-24	Mercredi	0	0	7.28571	51	2024-06-12
1	2	2	3	Tumoral	TRUE	2024-06-03	2024-06-19	2024-06-07	2024-07-26	Vendredi	0	0	7.57143	53	2024-06-12
1	2	2	3	Tumoral	TRUE	2024-06-03	2024-06-19	2024-06-07	2024-07-29	Lundi	0	0	8	56	2024-06-12
1	2	2	3	Tumoral	TRUE	2024-06-03	2024-06-19	2024-06-07	2024-07-31	Mercredi	0	0	8.28571	58	2024-06-12
1	2	2	3	Tumoral	TRUE	2024-06-03	2024-06-19	2024-06-07	2024-08-02	Vendredi	0	0	8.57143	60	2024-06-12
1	2	2	3	Tumoral	TRUE	2024-06-03	2024-06-19	2024-06-07	2024-08-05	Lundi	0	0	9	63	2024-06-12
1	2	2	3	Tumoral	TRUE	2024-06-03	2024-06-19	2024-06-07	2024-08-07	Mercredi	0	0	9.28571	65	2024-06-12
1	2	2	3	Tumoral	TRUE	2024-06-03	2024-06-19	2024-06-07	2024-08-09	Vendredi	0	0	9.57143	67	2024-06-12
1	2	2	3	Tumoral	TRUE	2024-06-03	2024-06-19	2024-06-07	2024-08-12	Lundi	0	0	10	70	2024-06-12
1	2	2	3	Tumoral	TRUE	2024-06-03	2024-06-19	2024-06-07	2024-08-14	Mercredi	0	1	10.2857	72	2024-06-12
1	2	2	3	Tumoral	TRUE	2024-06-03	2024-06-19	2024-06-07	2024-08-16	Vendredi	0	0	10.5714	74	2024-06-12
1	2	2	3	Tumoral	TRUE	2024-06-03	2024-06-19	2024-06-07	2024-08-19	Lundi	0	0	11	77	2024-06-12
1	2	2	3	Tumoral	TRUE	2024-06-03	2024-06-19	2024-06-07	2024-08-21	Mercredi	0	0	11.2857	79	2024-06-12
1	2	2	3	Tumoral	TRUE	2024-06-03	2024-06-19	2024-06-07	2024-08-23	Vendredi	0	0	11.5714	81	2024-06-12
1	2	2	3	Tumoral	TRUE	2024-06-03	2024-06-19	2024-06-07	2024-08-26	Lundi	0	0	12	84	2024-06-12
1	2	2	3	Tumoral	TRUE	2024-06-03	2024-06-19	2024-06-07	2024-08-28	Mercredi	0	2	12.2857	86	2024-06-12
1	2	2	3	Tumoral	TRUE	2024-06-03	2024-06-19	2024-06-07	2024-08-30	Vendredi	0	0	12.5714	88	2024-06-12
1	2	2	3	Tumoral	TRUE	2024-06-03	2024-06-19	2024-06-07	2024-09-02	Lundi	0	0	13	91	2024-06-12
1	2	2	3	Tumoral	TRUE	2024-06-03	2024-06-19	2024-06-07	2024-09-04	Mercredi	0	0	13.2857	93	2024-06-12
1	2	2	3	Tumoral	TRUE	2024-06-03	2024-06-19	2024-06-07	2024-09-06	Vendredi	0	0	13.5714	95	2024-06-12
1	2	2	3	Tumoral	TRUE	2024-06-03	2024-06-19	2024-06-07	2024-09-09	Lundi	0	0	14	98	2024-06-12
1	2	2	3	Tumoral	TRUE	2024-06-03	2024-06-19	2024-06-07	2024-09-11	Mercredi	0	0	14.2857	100	2024-06-12
1	2	2	3	Tumoral	TRUE	2024-06-03	2024-06-19	2024-06-07	2024-09-13	Vendredi	0	0	14.5714	102	2024-06-12
1	2	2	3	Tumoral	TRUE	2024-06-03	2024-06-19	2024-06-07	2024-09-16	Lundi	0	0	15	105	2024-06-12
1	2	2	3	Tumoral	TRUE	2024-06-03	2024-06-19	2024-06-07	2024-09-18	Mercredi	0	0	15.2857	107	2024-06-12
1	2	2	3	Tumoral	TRUE	2024-06-03	2024-06-19	2024-06-07	2024-09-20	Vendredi	0	1	15.5714	109	2024-06-12
1	2	2	3	Tumoral	TRUE	2024-06-03	2024-06-19	2024-06-07	2024-09-23	Lundi	0	0	16	112	2024-06-12
1	2	2	3	Tumoral	TRUE	2024-06-03	2024-06-19	2024-06-07	2024-09-25	Mercredi	0	0	16.2857	114	2024-06-12
1	2	2	3	Tumoral	TRUE	2024-06-03	2024-06-19	2024-06-07	2024-09-26	Vendredi	0	0	16.4286	115	2024-06-12
1	2	2	3	Tumoral	TRUE	2024-06-03	2024-06-19	2024-06-07	2024-09-30	Lundi	0	0	17	119	2024-06-12
1	2	2	3	Tumoral	TRUE	2024-06-03	2024-06-19	2024-06-07	2024-10-02	Mercredi	0	1	17.2857	121	2024-06-12
1	2	2	3	Tumoral	TRUE	2024-06-03	2024-06-19	2024-06-07	2024-10-04	Vendredi	0	0	17.5714	123	2024-06-12
1	2	2	3	Tumoral	TRUE	2024-06-03	2024-06-19	2024-06-07	2024-10-07	Lundi	0	0	18	126	2024-06-12
1	2	2	3	Tumoral	TRUE	2024-06-03	2024-06-19	2024-06-07	2024-10-09	Mercredi	0	0	18.2857	128	2024-06-12
1	2	2	3	Tumoral	TRUE	2024-06-03	2024-06-19	2024-06-07	2024-10-11	Vendredi	0	0	18.5714	130	2024-06-12
1	2	2	3	Tumoral	TRUE	2024-06-03	2024-06-19	2024-06-07	2024-10-14	Lundi	0	0	19	133	2024-06-12
1	2	2	3	Tumoral	TRUE	2024-06-03	2024-06-19	2024-06-07	2024-10-16	Mercredi	0	0	19.2857	135	2024-06-12
1	2	2	3	Tumoral	TRUE	2024-06-03	2024-06-19	2024-06-07	2024-10-18	Vendredi	0	0	19.5714	137	2024-06-12
1	2	2	3	Tumoral	TRUE	2024-06-03	2024-06-19	2024-06-07	2024-10-21	Lundi	0	0	20	140	2024-06-12
1	2	2	3	Tumoral	TRUE	2024-06-03	2024-06-19	2024-06-07	2024-10-23	Mercredi	0	0	20.2857	142	2024-06-12
1	2	2	3	Tumoral	TRUE	2024-06-03	2024-06-19	2024-06-07	2024-10-25	Vendredi	0	0	20.5714	144	2024-06-12
1	2	2	3	Tumoral	TRUE	2024-06-03	2024-06-19	2024-06-07	2024-10-28	Lundi	0	1	21	147	2024-06-12
1	2	2	3	Tumoral	TRUE	2024-06-03	2024-06-19	2024-06-07	2024-10-30	Mercredi	0	1	21.2857	149	2024-06-12
1	2	2	3	Tumoral	TRUE	2024-06-03	2024-06-19	2024-06-07	2024-11-01	Vendredi	0	0	21.5714	151	2024-06-12
1	2	2	3	Tumoral	TRUE	2024-06-03	2024-06-19	2024-06-07	2024-11-04	Lundi	0	0	22	154	2024-06-12
1	2	2	4	Tumoral	FALSE	2024-06-03			2024-06-03	Lundi		0	0	0
1	2	2	4	Tumoral	FALSE	2024-06-03			2024-06-05	Mercredi		0	0.285714	2
1	2	2	4	Tumoral	FALSE	2024-06-03			2024-06-07	Vendredi		0	0.571429	4
1	2	2	4	Tumoral	FALSE	2024-06-03			2024-06-10	Lundi		0	1	7
1	2	2	4	Tumoral	FALSE	2024-06-03		2024-06-12	2024-06-12	Mercredi		0	1.28571	9
1	2	2	4	Tumoral	FALSE	2024-06-03		2024-06-12	2024-06-14	Vendredi		0	1.57143	11
1	2	2	4	Tumoral	FALSE	2024-06-03		2024-06-12	2024-06-17	Lundi		0	2	14	2024-06-17
1	2	2	4	Tumoral	FALSE	2024-06-03		2024-06-12	2024-06-19	Mercredi		0	2.28571	16	2024-06-17
1	2	2	4	Tumoral	FALSE	2024-06-03		2024-06-12	2024-06-21	Vendredi		0	2.57143	18	2024-06-17
1	2	2	4	Tumoral	FALSE	2024-06-03		2024-06-12	2024-06-24	Lundi		0	3	21	2024-06-17
1	2	2	4	Tumoral	FALSE	2024-06-03	2024-06-26	2024-06-12	2024-06-26	Mercredi		1	3.28571	23	2024-06-17
1	2	2	4	Tumoral	FALSE	2024-06-03	2024-06-26	2024-06-12	2024-06-28	Vendredi		0	3.57143	25	2024-06-17
1	2	2	4	Tumoral	FALSE	2024-06-03	2024-06-26	2024-06-12	2024-07-01	Lundi		0	4	28	2024-06-17
1	2	2	4	Tumoral	FALSE	2024-06-03	2024-06-26	2024-06-12	2024-07-03	Mercredi		0	4.28571	30	2024-06-17
1	2	2	4	Tumoral	FALSE	2024-06-03	2024-06-26	2024-06-12	2024-07-05	Vendredi		0	4.57143	32	2024-06-17	2024-07-05
1	2	2	4	Tumoral	FALSE	2024-06-03	2024-06-26	2024-06-12	2024-07-08	Lundi		0	5	35	2024-06-17	2024-07-05
1	2	2	4	Tumoral	FALSE	2024-06-03	2024-06-26	2024-06-12	2024-07-10	Mercredi		0	5.28571	37	2024-06-17	2024-07-05
1	2	2	4	Tumoral	FALSE	2024-06-03	2024-06-26	2024-06-12	2024-07-12	Vendredi		1	5.57143	39	2024-06-17	2024-07-05
1	2	2	4	Tumoral	FALSE	2024-06-03	2024-06-26	2024-06-12	2024-07-15	Lundi		0	6	42	2024-06-17	2024-07-05
1	2	2	4	Tumoral	FALSE	2024-06-03	2024-06-26	2024-06-12	2024-07-17	Mercredi		0	6.28571	44	2024-06-17	2024-07-05
1	2	2	4	Tumoral	FALSE	2024-06-03	2024-06-26	2024-06-12	2024-07-19	Vendredi		0	6.57143	46	2024-06-17	2024-07-05
1	2	2	4	Tumoral	FALSE	2024-06-03	2024-06-26	2024-06-12	2024-07-22	Lundi		0	7	49	2024-06-17	2024-07-05
1	2	2	4	Tumoral	FALSE	2024-06-03	2024-06-26	2024-06-12	2024-07-24	Mercredi		0	7.28571	51	2024-06-17	2024-07-05
1	2	2	4	Tumoral	FALSE	2024-06-03	2024-06-26	2024-06-12	2024-07-26	Vendredi		0	7.57143	53	2024-06-17	2024-07-05
1	2	2	4	Tumoral	FALSE	2024-06-03	2024-06-26	2024-06-12	2024-07-29	Lundi		0	8	56	2024-06-17	2024-07-05
1	2	2	4	Tumoral	FALSE	2024-06-03	2024-06-26	2024-06-12	2024-07-31	Mercredi		0	8.28571	58	2024-06-17	2024-07-05
1	2	2	4	Tumoral	FALSE	2024-06-03	2024-06-26	2024-06-12	2024-08-02	Vendredi		0	8.57143	60	2024-06-17	2024-07-05
1	2	2	4	Tumoral	FALSE	2024-06-03	2024-06-26	2024-06-12	2024-08-05	Lundi		0	9	63	2024-06-17	2024-07-05
1	2	2	4	Tumoral	FALSE	2024-06-03	2024-06-26	2024-06-12	2024-08-07	Mercredi		0	9.28571	65	2024-06-17	2024-07-05
1	2	2	4	Tumoral	FALSE	2024-06-03	2024-06-26	2024-06-12	2024-08-09	Vendredi		0	9.57143	67	2024-06-17	2024-07-05
1	2	2	4	Tumoral	FALSE	2024-06-03	2024-06-26	2024-06-12	2024-08-12	Lundi		0	10	70	2024-06-17	2024-07-05
1	2	2	4	Tumoral	FALSE	2024-06-03	2024-06-26	2024-06-12	2024-08-14	Mercredi		0	10.2857	72	2024-06-17	2024-07-05
1	2	2	4	Tumoral	FALSE	2024-06-03	2024-06-26	2024-06-12	2024-08-16	Vendredi		0	10.5714	74	2024-06-17	2024-07-05
1	2	2	4	Tumoral	FALSE	2024-06-03	2024-06-26	2024-06-12	2024-08-19	Lundi		0	11	77	2024-06-17	2024-07-05
1	2	2	4	Tumoral	FALSE	2024-06-03	2024-06-26	2024-06-12	2024-08-21	Mercredi		0	11.2857	79	2024-06-17	2024-07-05
1	2	2	4	Tumoral	FALSE	2024-06-03	2024-06-26	2024-06-12	2024-08-23	Vendredi		0	11.5714	81	2024-06-17	2024-07-05
1	2	2	4	Tumoral	FALSE	2024-06-03	2024-06-26	2024-06-12	2024-08-26	Lundi		0	12	84	2024-06-17	2024-07-05
1	2	2	4	Tumoral	FALSE	2024-06-03	2024-06-26	2024-06-12	2024-08-28	Mercredi		0	12.2857	86	2024-06-17	2024-07-05
1	2	2	4	Tumoral	FALSE	2024-06-03	2024-06-26	2024-06-12	2024-08-30	Vendredi		0	12.5714	88	2024-06-17	2024-07-05
1	2	2	4	Tumoral	FALSE	2024-06-03	2024-06-26	2024-06-12	2024-09-02	Lundi		0	13	91	2024-06-17	2024-07-05
1	2	2	4	Tumoral	FALSE	2024-06-03	2024-06-26	2024-06-12	2024-09-04	Mercredi		0	13.2857	93	2024-06-17	2024-07-05
1	2	2	4	Tumoral	FALSE	2024-06-03	2024-06-26	2024-06-12	2024-09-06	Vendredi		0	13.5714	95	2024-06-17	2024-07-05
1	2	2	4	Tumoral	FALSE	2024-06-03	2024-06-26	2024-06-12	2024-09-09	Lundi		0	14	98	2024-06-17	2024-07-05
1	2	2	4	Tumoral	FALSE	2024-06-03	2024-06-26	2024-06-12	2024-09-11	Mercredi		0	14.2857	100	2024-06-17	2024-07-05
1	2	2	4	Tumoral	FALSE	2024-06-03	2024-06-26	2024-06-12	2024-09-13	Vendredi		0	14.5714	102	2024-06-17	2024-07-05
1	2	2	4	Tumoral	FALSE	2024-06-03	2024-06-26	2024-06-12	2024-09-16	Lundi		0	15	105	2024-06-17	2024-07-05
1	2	2	4	Tumoral	FALSE	2024-06-03	2024-06-26	2024-06-12	2024-09-18	Mercredi		0	15.2857	107	2024-06-17	2024-07-05
1	2	2	4	Tumoral	FALSE	2024-06-03	2024-06-26	2024-06-12	2024-09-20	Vendredi		0	15.5714	109	2024-06-17	2024-07-05
1	2	2	4	Tumoral	FALSE	2024-06-03	2024-06-26	2024-06-12	2024-09-23	Lundi		0	16	112	2024-06-17	2024-07-05
1	2	2	4	Tumoral	FALSE	2024-06-03	2024-06-26	2024-06-12	2024-09-25	Mercredi		0	16.2857	114	2024-06-17	2024-07-05
1	2	2	4	Tumoral	FALSE	2024-06-03	2024-06-26	2024-06-12	2024-09-26	Vendredi		0	16.4286	115	2024-06-17	2024-07-05
1	2	2	4	Tumoral	FALSE	2024-06-03	2024-06-26	2024-06-12	2024-09-30	Lundi		0	17	119	2024-06-17	2024-07-05
1	2	2	4	Tumoral	FALSE	2024-06-03	2024-06-26	2024-06-12	2024-10-02	Mercredi		0	17.2857	121	2024-06-17	2024-07-05
1	2	2	4	Tumoral	FALSE	2024-06-03	2024-06-26	2024-06-12	2024-10-04	Vendredi		0	17.5714	123	2024-06-17	2024-07-05
1	2	2	4	Tumoral	FALSE	2024-06-03	2024-06-26	2024-06-12	2024-10-07	Lundi		0	18	126	2024-06-17	2024-07-05
1	2	2	4	Tumoral	FALSE	2024-06-03	2024-06-26	2024-06-12	2024-10-09	Mercredi		0	18.2857	128	2024-06-17	2024-07-05
1	2	2	4	Tumoral	FALSE	2024-06-03	2024-06-26	2024-06-12	2024-10-11	Vendredi		0	18.5714	130	2024-06-17	2024-07-05
1	2	2	4	Tumoral	FALSE	2024-06-03	2024-06-26	2024-06-12	2024-10-14	Lundi		0	19	133	2024-06-17	2024-07-05
1	2	2	4	Tumoral	FALSE	2024-06-03	2024-06-26	2024-06-12	2024-10-16	Mercredi		0	19.2857	135	2024-06-17	2024-07-05
1	2	2	4	Tumoral	FALSE	2024-06-03	2024-06-26	2024-06-12	2024-10-18	Vendredi		0	19.5714	137	2024-06-17	2024-07-05
1	2	2	4	Tumoral	FALSE	2024-06-03	2024-06-26	2024-06-12	2024-10-21	Lundi		0	20	140	2024-06-17	2024-07-05
1	2	2	4	Tumoral	FALSE	2024-06-03	2024-06-26	2024-06-12	2024-10-23	Mercredi		0	20.2857	142	2024-06-17	2024-07-05
1	2	2	4	Tumoral	FALSE	2024-06-03	2024-06-26	2024-06-12	2024-10-25	Vendredi		0	20.5714	144	2024-06-17	2024-07-05
1	2	2	4	Tumoral	FALSE	2024-06-03	2024-06-26	2024-06-12	2024-10-28	Lundi		0	21	147	2024-06-17	2024-07-05
1	2	2	4	Tumoral	FALSE	2024-06-03	2024-06-26	2024-06-12	2024-10-30	Mercredi		0	21.2857	149	2024-06-17	2024-07-05
1	2	2	4	Tumoral	FALSE	2024-06-03	2024-06-26	2024-06-12	2024-11-01	Vendredi		0	21.5714	151	2024-06-17	2024-07-05
1	2	2	4	Tumoral	FALSE	2024-06-03	2024-06-26	2024-06-12	2024-11-04	Lundi		0	22	154	2024-06-17	2024-07-05
1	3	1	5	Tumoral	FALSE	2024-06-03			2024-06-03	Lundi		0	0	0
1	3	1	5	Tumoral	FALSE	2024-06-03			2024-06-05	Mercredi		0	0.285714	2
1	3	1	5	Tumoral	FALSE	2024-06-03			2024-06-07	Vendredi		0	0.571429	4
1	3	1	5	Tumoral	FALSE	2024-06-03			2024-06-10	Lundi		0	1	7
1	3	1	5	Tumoral	FALSE	2024-06-03			2024-06-12	Mercredi		0	1.28571	9
1	3	1	5	Tumoral	FALSE	2024-06-03	2024-06-14	2024-06-14	2024-06-14	Vendredi		1	1.57143	11
1	3	1	5	Tumoral	FALSE	2024-06-03	2024-06-14	2024-06-14	2024-06-17	Lundi		0	2	14
1	3	1	5	Tumoral	FALSE	2024-06-03	2024-06-14	2024-06-14	2024-06-19	Mercredi		1	2.28571	16	2024-06-19
1	3	1	5	Tumoral	FALSE	2024-06-03	2024-06-14	2024-06-14	2024-06-21	Vendredi		1	2.57143	18	2024-06-19
1	3	1	5	Tumoral	FALSE	2024-06-03	2024-06-14	2024-06-14	2024-06-24	Lundi		0	3	21	2024-06-19
1	3	1	5	Tumoral	FALSE	2024-06-03	2024-06-14	2024-06-14	2024-06-26	Mercredi		1	3.28571	23	2024-06-19
1	3	1	5	Tumoral	FALSE	2024-06-03	2024-06-14	2024-06-14	2024-06-28	Vendredi		0	3.57143	25	2024-06-19
1	3	1	5	Tumoral	FALSE	2024-06-03	2024-06-14	2024-06-14	2024-07-01	Lundi		0	4	28	2024-06-19
1	3	1	5	Tumoral	FALSE	2024-06-03	2024-06-14	2024-06-14	2024-07-03	Mercredi		1	4.28571	30	2024-06-19
1	3	1	5	Tumoral	FALSE	2024-06-03	2024-06-14	2024-06-14	2024-07-05	Vendredi		1	4.57143	32	2024-06-19
1	3	1	5	Tumoral	FALSE	2024-06-03	2024-06-14	2024-06-14	2024-07-08	Lundi		1	5	35	2024-06-19
1	3	1	5	Tumoral	FALSE	2024-06-03	2024-06-14	2024-06-14	2024-07-10	Mercredi		1	5.28571	37	2024-06-19
1	3	1	5	Tumoral	FALSE	2024-06-03	2024-06-14	2024-06-14	2024-07-12	Vendredi		0	5.57143	39	2024-06-19
1	3	1	5	Tumoral	FALSE	2024-06-03	2024-06-14	2024-06-14	2024-07-15	Lundi		0	6	42	2024-06-19
1	3	1	5	Tumoral	FALSE	2024-06-03	2024-06-14	2024-06-14	2024-07-17	Mercredi		0	6.28571	44	2024-06-19
1	3	1	5	Tumoral	FALSE	2024-06-03	2024-06-14	2024-06-14	2024-07-19	Vendredi		0	6.57143	46	2024-06-19
1	3	1	5	Tumoral	FALSE	2024-06-03	2024-06-14	2024-06-14	2024-07-22	Lundi		0	7	49	2024-06-19
1	3	1	5	Tumoral	FALSE	2024-06-03	2024-06-14	2024-06-14	2024-07-24	Mercredi		0	7.28571	51	2024-06-19
1	3	1	5	Tumoral	FALSE	2024-06-03	2024-06-14	2024-06-14	2024-07-26	Vendredi		0	7.57143	53	2024-06-19
1	3	1	5	Tumoral	FALSE	2024-06-03	2024-06-14	2024-06-14	2024-07-29	Lundi		0	8	56	2024-06-19
1	3	1	5	Tumoral	FALSE	2024-06-03	2024-06-14	2024-06-14	2024-07-31	Mercredi		0	8.28571	58	2024-06-19
1	3	1	5	Tumoral	FALSE	2024-06-03	2024-06-14	2024-06-14	2024-08-02	Vendredi		0	8.57143	60	2024-06-19
1	3	1	5	Tumoral	FALSE	2024-06-03	2024-06-14	2024-06-14	2024-08-05	Lundi		0	9	63	2024-06-19
1	3	1	5	Tumoral	FALSE	2024-06-03	2024-06-14	2024-06-14	2024-08-07	Mercredi		1	9.28571	65	2024-06-19
1	3	1	5	Tumoral	FALSE	2024-06-03	2024-06-14	2024-06-14	2024-08-09	Vendredi		0	9.57143	67	2024-06-19
1	3	1	5	Tumoral	FALSE	2024-06-03	2024-06-14	2024-06-14	2024-08-12	Lundi		0	10	70	2024-06-19
1	3	1	5	Tumoral	FALSE	2024-06-03	2024-06-14	2024-06-14	2024-08-14	Mercredi		0	10.2857	72	2024-06-19
1	3	1	5	Tumoral	FALSE	2024-06-03	2024-06-14	2024-06-14	2024-08-16	Vendredi		0	10.5714	74	2024-06-19
1	3	1	5	Tumoral	FALSE	2024-06-03	2024-06-14	2024-06-14	2024-08-19	Lundi		1	11	77	2024-06-19
1	3	1	5	Tumoral	FALSE	2024-06-03	2024-06-14	2024-06-14	2024-08-21	Mercredi		0	11.2857	79	2024-06-19
1	3	1	5	Tumoral	FALSE	2024-06-03	2024-06-14	2024-06-14	2024-08-23	Vendredi		0	11.5714	81	2024-06-19
1	3	1	5	Tumoral	FALSE	2024-06-03	2024-06-14	2024-06-14	2024-08-26	Lundi		0	12	84	2024-06-19
1	3	1	5	Tumoral	FALSE	2024-06-03	2024-06-14	2024-06-14	2024-08-28	Mercredi		0	12.2857	86	2024-06-19
1	3	1	5	Tumoral	FALSE	2024-06-03	2024-06-14	2024-06-14	2024-08-30	Vendredi		0	12.5714	88	2024-06-19
1	3	1	5	Tumoral	FALSE	2024-06-03	2024-06-14	2024-06-14	2024-09-02	Lundi		1	13	91	2024-06-19
1	3	1	5	Tumoral	FALSE	2024-06-03	2024-06-14	2024-06-14	2024-09-04	Mercredi		0	13.2857	93	2024-06-19
1	3	1	5	Tumoral	FALSE	2024-06-03	2024-06-14	2024-06-14	2024-09-06	Vendredi		0	13.5714	95	2024-06-19
1	3	1	5	Tumoral	FALSE	2024-06-03	2024-06-14	2024-06-14	2024-09-09	Lundi		0	14	98	2024-06-19
1	3	1	5	Tumoral	FALSE	2024-06-03	2024-06-14	2024-06-14	2024-09-11	Mercredi		0	14.2857	100	2024-06-19
1	3	1	5	Tumoral	FALSE	2024-06-03	2024-06-14	2024-06-14	2024-09-13	Vendredi		0	14.5714	102	2024-06-19
1	3	1	5	Tumoral	FALSE	2024-06-03	2024-06-14	2024-06-14	2024-09-16	Lundi		0	15	105	2024-06-19
1	3	1	5	Tumoral	FALSE	2024-06-03	2024-06-14	2024-06-14	2024-09-18	Mercredi		0	15.2857	107	2024-06-19
1	3	1	5	Tumoral	FALSE	2024-06-03	2024-06-14	2024-06-14	2024-09-20	Vendredi		0	15.5714	109	2024-06-19
1	3	1	5	Tumoral	FALSE	2024-06-03	2024-06-14	2024-06-14	2024-09-23	Lundi		0	16	112	2024-06-19
1	3	1	5	Tumoral	FALSE	2024-06-03	2024-06-14	2024-06-14	2024-09-25	Mercredi		0	16.2857	114	2024-06-19
1	3	1	5	Tumoral	FALSE	2024-06-03	2024-06-14	2024-06-14	2024-09-26	Vendredi		0	16.4286	115	2024-06-19
1	3	1	5	Tumoral	FALSE	2024-06-03	2024-06-14	2024-06-14	2024-09-30	Lundi		1	17	119	2024-06-19
1	3	1	5	Tumoral	FALSE	2024-06-03	2024-06-14	2024-06-14	2024-10-02	Mercredi		0	17.2857	121	2024-06-19
1	3	1	5	Tumoral	FALSE	2024-06-03	2024-06-14	2024-06-14	2024-10-04	Vendredi		1	17.5714	123	2024-06-19
1	3	1	5	Tumoral	FALSE	2024-06-03	2024-06-14	2024-06-14	2024-10-07	Lundi		0	18	126	2024-06-19
1	3	1	5	Tumoral	FALSE	2024-06-03	2024-06-14	2024-06-14	2024-10-09	Mercredi		0	18.2857	128	2024-06-19
1	3	1	5	Tumoral	FALSE	2024-06-03	2024-06-14	2024-06-14	2024-10-11	Vendredi		0	18.5714	130	2024-06-19
1	3	1	5	Tumoral	FALSE	2024-06-03	2024-06-14	2024-06-14	2024-10-14	Lundi		0	19	133	2024-06-19
1	3	1	5	Tumoral	FALSE	2024-06-03	2024-06-14	2024-06-14	2024-10-16	Mercredi		0	19.2857	135	2024-06-19
1	3	1	5	Tumoral	FALSE	2024-06-03	2024-06-14	2024-06-14	2024-10-18	Vendredi		0	19.5714	137	2024-06-19
1	3	1	5	Tumoral	FALSE	2024-06-03	2024-06-14	2024-06-14	2024-10-21	Lundi		0	20	140	2024-06-19
1	3	1	5	Tumoral	FALSE	2024-06-03	2024-06-14	2024-06-14	2024-10-23	Mercredi		0	20.2857	142	2024-06-19
1	3	1	5	Tumoral	FALSE	2024-06-03	2024-06-14	2024-06-14	2024-10-25	Vendredi		0	20.5714	144	2024-06-19
1	3	1	5	Tumoral	FALSE	2024-06-03	2024-06-14	2024-06-14	2024-10-28	Lundi		0	21	147	2024-06-19
1	3	1	5	Tumoral	FALSE	2024-06-03	2024-06-14	2024-06-14	2024-10-30	Mercredi		0	21.2857	149	2024-06-19
1	3	1	5	Tumoral	FALSE	2024-06-03	2024-06-14	2024-06-14	2024-11-01	Vendredi		0	21.5714	151	2024-06-19	2024-11-01
1	3	1	5	Tumoral	FALSE	2024-06-03	2024-06-14	2024-06-14	2024-11-04	Lundi		0	22	154	2024-06-19	2024-11-01
1	3	1	6	Tumoral	TRUE	2024-06-03			2024-06-03	Lundi	A	0	0	0
1	3	1	6	Tumoral	TRUE	2024-06-03			2024-06-05	Mercredi	A	0	0.285714	2
1	3	1	6	Tumoral	TRUE	2024-06-03			2024-06-07	Vendredi	B	0	0.571429	4
1	3	1	6	Tumoral	TRUE	2024-06-03		2024-06-10	2024-06-10	Lundi	C	0	1	7
1	3	1	6	Tumoral	TRUE	2024-06-03	2024-06-12	2024-06-10	2024-06-12	Mercredi	B	1	1.28571	9
1	3	1	6	Tumoral	TRUE	2024-06-03	2024-06-12	2024-06-10	2024-06-14	Vendredi	B	0	1.57143	11
1	3	1	6	Tumoral	TRUE	2024-06-03	2024-06-12	2024-06-10	2024-06-17	Lundi	B	0	2	14
1	3	1	6	Tumoral	TRUE	2024-06-03	2024-06-12	2024-06-10	2024-06-19	Mercredi	B	0	2.28571	16
1	3	1	6	Tumoral	TRUE	2024-06-03	2024-06-12	2024-06-10	2024-06-21	Vendredi	A	1	2.57143	18
1	3	1	6	Tumoral	TRUE	2024-06-03	2024-06-12	2024-06-10	2024-06-24	Lundi	B	0	3	21	2024-06-24
1	3	1	6	Tumoral	TRUE	2024-06-03	2024-06-12	2024-06-10	2024-06-26	Mercredi	B	0	3.28571	23	2024-06-24
1	3	1	6	Tumoral	TRUE	2024-06-03	2024-06-12	2024-06-10	2024-06-28	Vendredi	B	1	3.57143	25	2024-06-24
1	3	1	6	Tumoral	TRUE	2024-06-03	2024-06-12	2024-06-10	2024-07-01	Lundi	C	1	4	28	2024-06-24
1	3	1	6	Tumoral	TRUE	2024-06-03	2024-06-12	2024-06-10	2024-07-03	Mercredi	C	1	4.28571	30	2024-06-24
1	3	1	6	Tumoral	TRUE	2024-06-03	2024-06-12	2024-06-10	2024-07-05	Vendredi	C	0	4.57143	32	2024-06-24
1	3	1	6	Tumoral	TRUE	2024-06-03	2024-06-12	2024-06-10	2024-07-08	Lundi	C	1	5	35	2024-06-24
1	3	1	6	Tumoral	TRUE	2024-06-03	2024-06-12	2024-06-10	2024-07-10	Mercredi	B	1	5.28571	37	2024-06-24
1	3	1	6	Tumoral	TRUE	2024-06-03	2024-06-12	2024-06-10	2024-07-12	Vendredi	C	0	5.57143	39	2024-06-24
1	3	1	6	Tumoral	TRUE	2024-06-03	2024-06-12	2024-06-10	2024-07-15	Lundi	C	1	6	42	2024-06-24
1	3	1	6	Tumoral	TRUE	2024-06-03	2024-06-12	2024-06-10	2024-07-17	Mercredi	D	0	6.28571	44	2024-06-24
1	3	1	6	Tumoral	TRUE	2024-06-03	2024-06-12	2024-06-10	2024-07-19	Vendredi	C	0	6.57143	46	2024-06-24
1	3	1	6	Tumoral	TRUE	2024-06-03	2024-06-12	2024-06-10	2024-07-22	Lundi	C	0	7	49	2024-06-24
1	3	1	6	Tumoral	TRUE	2024-06-03	2024-06-12	2024-06-10	2024-07-24	Mercredi	C	0	7.28571	51	2024-06-24
1	3	1	6	Tumoral	TRUE	2024-06-03	2024-06-12	2024-06-10	2024-07-26	Vendredi	C	0	7.57143	53	2024-06-24
1	3	1	6	Tumoral	TRUE	2024-06-03	2024-06-12	2024-06-10	2024-07-29	Lundi	C	0	8	56	2024-06-24
1	3	1	6	Tumoral	TRUE	2024-06-03	2024-06-12	2024-06-10	2024-07-31	Mercredi	C	1	8.28571	58	2024-06-24
1	3	1	6	Tumoral	TRUE	2024-06-03	2024-06-12	2024-06-10	2024-08-02	Vendredi	B	0	8.57143	60	2024-06-24
1	3	1	6	Tumoral	TRUE	2024-06-03	2024-06-12	2024-06-10	2024-08-05	Lundi	B	0	9	63	2024-06-24
1	3	1	6	Tumoral	TRUE	2024-06-03	2024-06-12	2024-06-10	2024-08-07	Mercredi	B	1	9.28571	65	2024-06-24
1	3	1	6	Tumoral	TRUE	2024-06-03	2024-06-12	2024-06-10	2024-08-09	Vendredi	B	1	9.57143	67	2024-06-24
1	3	1	6	Tumoral	TRUE	2024-06-03	2024-06-12	2024-06-10	2024-08-12	Lundi	D	0	10	70	2024-06-24
1	3	1	6	Tumoral	TRUE	2024-06-03	2024-06-12	2024-06-10	2024-08-14	Mercredi	D	0	10.2857	72	2024-06-24
1	3	1	6	Tumoral	TRUE	2024-06-03	2024-06-12	2024-06-10	2024-08-16	Vendredi	D	0	10.5714	74	2024-06-24
1	3	1	6	Tumoral	TRUE	2024-06-03	2024-06-12	2024-06-10	2024-08-19	Lundi	D	0	11	77	2024-06-24
1	3	1	6	Tumoral	TRUE	2024-06-03	2024-06-12	2024-06-10	2024-08-21	Mercredi	D	1	11.2857	79	2024-06-24
1	3	1	6	Tumoral	TRUE	2024-06-03	2024-06-12	2024-06-10	2024-08-23	Vendredi	D	0	11.5714	81	2024-06-24
1	3	1	6	Tumoral	TRUE	2024-06-03	2024-06-12	2024-06-10	2024-08-26	Lundi	C	0	12	84	2024-06-24
1	3	1	6	Tumoral	TRUE	2024-06-03	2024-06-12	2024-06-10	2024-08-28	Mercredi	A	0	12.2857	86	2024-06-24
1	3	1	6	Tumoral	TRUE	2024-06-03	2024-06-12	2024-06-10	2024-08-30	Vendredi	A	0	12.5714	88	2024-06-24
1	3	1	6	Tumoral	TRUE	2024-06-03	2024-06-12	2024-06-10	2024-09-02	Lundi	A	0	13	91	2024-06-24
1	3	1	6	Tumoral	TRUE	2024-06-03	2024-06-12	2024-06-10	2024-09-04	Mercredi	A	0	13.2857	93	2024-06-24
1	3	1	6	Tumoral	TRUE	2024-06-03	2024-06-12	2024-06-10	2024-09-06	Vendredi	B	0	13.5714	95	2024-06-24
1	3	1	6	Tumoral	TRUE	2024-06-03	2024-06-12	2024-06-10	2024-09-09	Lundi	B	0	14	98	2024-06-24
1	3	1	6	Tumoral	TRUE	2024-06-03	2024-06-12	2024-06-10	2024-09-11	Mercredi	B	0	14.2857	100	2024-06-24
1	3	1	6	Tumoral	TRUE	2024-06-03	2024-06-12	2024-06-10	2024-09-13	Vendredi	C	0	14.5714	102	2024-06-24
1	3	1	6	Tumoral	TRUE	2024-06-03	2024-06-12	2024-06-10	2024-09-16	Lundi	D	0	15	105	2024-06-24
1	3	1	6	Tumoral	TRUE	2024-06-03	2024-06-12	2024-06-10	2024-09-18	Mercredi	C	0	15.2857	107	2024-06-24
1	3	1	6	Tumoral	TRUE	2024-06-03	2024-06-12	2024-06-10	2024-09-20	Vendredi	B	0	15.5714	109	2024-06-24
1	3	1	6	Tumoral	TRUE	2024-06-03	2024-06-12	2024-06-10	2024-09-23	Lundi	B	0	16	112	2024-06-24
1	3	1	6	Tumoral	TRUE	2024-06-03	2024-06-12	2024-06-10	2024-09-25	Mercredi	C	0	16.2857	114	2024-06-24
1	3	1	6	Tumoral	TRUE	2024-06-03	2024-06-12	2024-06-10	2024-09-26	Vendredi	C	0	16.4286	115	2024-06-24
1	3	1	6	Tumoral	TRUE	2024-06-03	2024-06-12	2024-06-10	2024-09-30	Lundi	C	0	17	119	2024-06-24
1	3	1	6	Tumoral	TRUE	2024-06-03	2024-06-12	2024-06-10	2024-10-02	Mercredi	B	0	17.2857	121	2024-06-24
1	3	1	6	Tumoral	TRUE	2024-06-03	2024-06-12	2024-06-10	2024-10-04	Vendredi	B	0	17.5714	123	2024-06-24
1	3	1	6	Tumoral	TRUE	2024-06-03	2024-06-12	2024-06-10	2024-10-07	Lundi	B	0	18	126	2024-06-24
1	3	1	6	Tumoral	TRUE	2024-06-03	2024-06-12	2024-06-10	2024-10-09	Mercredi	B	0	18.2857	128	2024-06-24
1	3	1	6	Tumoral	TRUE	2024-06-03	2024-06-12	2024-06-10	2024-10-11	Vendredi	A	0	18.5714	130	2024-06-24
1	3	1	6	Tumoral	TRUE	2024-06-03	2024-06-12	2024-06-10	2024-10-14	Lundi	A	0	19	133	2024-06-24
1	3	1	6	Tumoral	TRUE	2024-06-03	2024-06-12	2024-06-10	2024-10-16	Mercredi	A	0	19.2857	135	2024-06-24
1	3	1	6	Tumoral	TRUE	2024-06-03	2024-06-12	2024-06-10	2024-10-18	Vendredi	B	0	19.5714	137	2024-06-24
1	3	1	6	Tumoral	TRUE	2024-06-03	2024-06-12	2024-06-10	2024-10-21	Lundi	B	0	20	140	2024-06-24
1	3	1	6	Tumoral	TRUE	2024-06-03	2024-06-12	2024-06-10	2024-10-23	Mercredi	B	0	20.2857	142	2024-06-24
1	3	1	6	Tumoral	TRUE	2024-06-03	2024-06-12	2024-06-10	2024-10-25	Vendredi	B	0	20.5714	144	2024-06-24
1	3	1	6	Tumoral	TRUE	2024-06-03	2024-06-12	2024-06-10	2024-10-28	Lundi	B	1	21	147	2024-06-24
1	3	1	6	Tumoral	TRUE	2024-06-03	2024-06-12	2024-06-10	2024-10-30	Mercredi	C	0	21.2857	149	2024-06-24
1	3	1	6	Tumoral	TRUE	2024-06-03	2024-06-12	2024-06-10	2024-11-01	Vendredi	B	0	21.5714	151	2024-06-24
1	3	1	6	Tumoral	TRUE	2024-06-03	2024-06-12	2024-06-10	2024-11-04	Lundi	A	0	22	154	2024-06-24
1	4	4	7	Tumoral	FALSE	2024-06-03			2024-06-03	Lundi		0	0	0
1	4	4	7	Tumoral	FALSE	2024-06-03			2024-06-05	Mercredi		0	0.285714	2
1	4	4	7	Tumoral	FALSE	2024-06-03			2024-06-07	Vendredi		0	0.571429	4
1	4	4	7	Tumoral	FALSE	2024-06-03			2024-06-10	Lundi		0	1	7
1	4	4	7	Tumoral	FALSE	2024-06-03		2024-06-12	2024-06-12	Mercredi		0	1.28571	9
1	4	4	7	Tumoral	FALSE	2024-06-03	2024-06-14	2024-06-12	2024-06-14	Vendredi		1	1.57143	11
1	4	4	7	Tumoral	FALSE	2024-06-03	2024-06-14	2024-06-12	2024-06-17	Lundi		1	2	14
1	4	4	7	Tumoral	FALSE	2024-06-03	2024-06-14	2024-06-12	2024-06-19	Mercredi		1	2.28571	16
1	4	4	7	Tumoral	FALSE	2024-06-03	2024-06-14	2024-06-12	2024-06-21	Vendredi		0	2.57143	18	2024-06-21
1	4	4	7	Tumoral	FALSE	2024-06-03	2024-06-14	2024-06-12	2024-06-24	Lundi		1	3	21	2024-06-21
1	4	4	7	Tumoral	FALSE	2024-06-03	2024-06-14	2024-06-12	2024-06-26	Mercredi		1	3.28571	23	2024-06-21
1	4	4	7	Tumoral	FALSE	2024-06-03	2024-06-14	2024-06-12	2024-06-28	Vendredi		2	3.57143	25	2024-06-21
1	4	4	7	Tumoral	FALSE	2024-06-03	2024-06-14	2024-06-12	2024-07-01	Lundi		1	4	28	2024-06-21
1	4	4	7	Tumoral	FALSE	2024-06-03	2024-06-14	2024-06-12	2024-07-03	Mercredi		0	4.28571	30	2024-06-21
1	4	4	7	Tumoral	FALSE	2024-06-03	2024-06-14	2024-06-12	2024-07-05	Vendredi		1	4.57143	32	2024-06-21
1	4	4	7	Tumoral	FALSE	2024-06-03	2024-06-14	2024-06-12	2024-07-08	Lundi		2	5	35	2024-06-21
1	4	4	7	Tumoral	FALSE	2024-06-03	2024-06-14	2024-06-12	2024-07-10	Mercredi		0	5.28571	37	2024-06-21
1	4	4	7	Tumoral	FALSE	2024-06-03	2024-06-14	2024-06-12	2024-07-12	Vendredi		1	5.57143	39	2024-06-21
1	4	4	7	Tumoral	FALSE	2024-06-03	2024-06-14	2024-06-12	2024-07-15	Lundi		0	6	42	2024-06-21
1	4	4	7	Tumoral	FALSE	2024-06-03	2024-06-14	2024-06-12	2024-07-17	Mercredi		2	6.28571	44	2024-06-21
1	4	4	7	Tumoral	FALSE	2024-06-03	2024-06-14	2024-06-12	2024-07-19	Vendredi		1	6.57143	46	2024-06-21
1	4	4	7	Tumoral	FALSE	2024-06-03	2024-06-14	2024-06-12	2024-07-22	Lundi		0	7	49	2024-06-21
1	4	4	7	Tumoral	FALSE	2024-06-03	2024-06-14	2024-06-12	2024-07-24	Mercredi		1	7.28571	51	2024-06-21
1	4	4	7	Tumoral	FALSE	2024-06-03	2024-06-14	2024-06-12	2024-07-26	Vendredi		2	7.57143	53	2024-06-21
1	4	4	7	Tumoral	FALSE	2024-06-03	2024-06-14	2024-06-12	2024-07-29	Lundi		0	8	56	2024-06-21
1	4	4	7	Tumoral	FALSE	2024-06-03	2024-06-14	2024-06-12	2024-07-31	Mercredi		1	8.28571	58	2024-06-21
1	4	4	7	Tumoral	FALSE	2024-06-03	2024-06-14	2024-06-12	2024-08-02	Vendredi		1	8.57143	60	2024-06-21
1	4	4	7	Tumoral	FALSE	2024-06-03	2024-06-14	2024-06-12	2024-08-05	Lundi		1	9	63	2024-06-21
1	4	4	7	Tumoral	FALSE	2024-06-03	2024-06-14	2024-06-12	2024-08-07	Mercredi		1	9.28571	65	2024-06-21
1	4	4	7	Tumoral	FALSE	2024-06-03	2024-06-14	2024-06-12	2024-08-09	Vendredi		0	9.57143	67	2024-06-21
1	4	4	7	Tumoral	FALSE	2024-06-03	2024-06-14	2024-06-12	2024-08-12	Lundi		1	10	70	2024-06-21
1	4	4	7	Tumoral	FALSE	2024-06-03	2024-06-14	2024-06-12	2024-08-14	Mercredi		1	10.2857	72	2024-06-21
1	4	4	7	Tumoral	FALSE	2024-06-03	2024-06-14	2024-06-12	2024-08-16	Vendredi		1	10.5714	74	2024-06-21
1	4	4	7	Tumoral	FALSE	2024-06-03	2024-06-14	2024-06-12	2024-08-19	Lundi		0	11	77	2024-06-21
1	4	4	7	Tumoral	FALSE	2024-06-03	2024-06-14	2024-06-12	2024-08-21	Mercredi		0	11.2857	79	2024-06-21
1	4	4	7	Tumoral	FALSE	2024-06-03	2024-06-14	2024-06-12	2024-08-23	Vendredi		0	11.5714	81	2024-06-21
1	4	4	7	Tumoral	FALSE	2024-06-03	2024-06-14	2024-06-12	2024-08-26	Lundi		0	12	84	2024-06-21
1	4	4	7	Tumoral	FALSE	2024-06-03	2024-06-14	2024-06-12	2024-08-28	Mercredi		0	12.2857	86	2024-06-21
1	4	4	7	Tumoral	FALSE	2024-06-03	2024-06-14	2024-06-12	2024-08-30	Vendredi		0	12.5714	88	2024-06-21
1	4	4	7	Tumoral	FALSE	2024-06-03	2024-06-14	2024-06-12	2024-09-02	Lundi		1	13	91	2024-06-21
1	4	4	7	Tumoral	FALSE	2024-06-03	2024-06-14	2024-06-12	2024-09-04	Mercredi		1	13.2857	93	2024-06-21
1	4	4	7	Tumoral	FALSE	2024-06-03	2024-06-14	2024-06-12	2024-09-06	Vendredi		0	13.5714	95	2024-06-21
1	4	4	7	Tumoral	FALSE	2024-06-03	2024-06-14	2024-06-12	2024-09-09	Lundi		1	14	98	2024-06-21
1	4	4	7	Tumoral	FALSE	2024-06-03	2024-06-14	2024-06-12	2024-09-11	Mercredi		0	14.2857	100	2024-06-21
1	4	4	7	Tumoral	FALSE	2024-06-03	2024-06-14	2024-06-12	2024-09-13	Vendredi		1	14.5714	102	2024-06-21
1	4	4	7	Tumoral	FALSE	2024-06-03	2024-06-14	2024-06-12	2024-09-16	Lundi		1	15	105	2024-06-21
1	4	4	7	Tumoral	FALSE	2024-06-03	2024-06-14	2024-06-12	2024-09-18	Mercredi		1	15.2857	107	2024-06-21
1	4	4	7	Tumoral	FALSE	2024-06-03	2024-06-14	2024-06-12	2024-09-20	Vendredi		1	15.5714	109	2024-06-21
1	4	4	7	Tumoral	FALSE	2024-06-03	2024-06-14	2024-06-12	2024-09-23	Lundi		1	16	112	2024-06-21
1	4	4	7	Tumoral	FALSE	2024-06-03	2024-06-14	2024-06-12	2024-09-25	Mercredi		2	16.2857	114	2024-06-21
1	4	4	7	Tumoral	FALSE	2024-06-03	2024-06-14	2024-06-12	2024-09-26	Vendredi		0	16.4286	115	2024-06-21
1	4	4	7	Tumoral	FALSE	2024-06-03	2024-06-14	2024-06-12	2024-09-30	Lundi		1	17	119	2024-06-21
1	4	4	7	Tumoral	FALSE	2024-06-03	2024-06-14	2024-06-12	2024-10-02	Mercredi		1	17.2857	121	2024-06-21
1	4	4	7	Tumoral	FALSE	2024-06-03	2024-06-14	2024-06-12	2024-10-04	Vendredi		1	17.5714	123	2024-06-21
1	4	4	7	Tumoral	FALSE	2024-06-03	2024-06-14	2024-06-12	2024-10-07	Lundi		1	18	126	2024-06-21
1	4	4	7	Tumoral	FALSE	2024-06-03	2024-06-14	2024-06-12	2024-10-09	Mercredi		1	18.2857	128	2024-06-21
1	4	4	7	Tumoral	FALSE	2024-06-03	2024-06-14	2024-06-12	2024-10-11	Vendredi		0	18.5714	130	2024-06-21
1	4	4	7	Tumoral	FALSE	2024-06-03	2024-06-14	2024-06-12	2024-10-14	Lundi		0	19	133	2024-06-21
1	4	4	7	Tumoral	FALSE	2024-06-03	2024-06-14	2024-06-12	2024-10-16	Mercredi		2	19.2857	135	2024-06-21
1	4	4	7	Tumoral	FALSE	2024-06-03	2024-06-14	2024-06-12	2024-10-18	Vendredi		1	19.5714	137	2024-06-21
1	4	4	7	Tumoral	FALSE	2024-06-03	2024-06-14	2024-06-12	2024-10-21	Lundi		0	20	140	2024-06-21
1	4	4	7	Tumoral	FALSE	2024-06-03	2024-06-14	2024-06-12	2024-10-23	Mercredi		0	20.2857	142	2024-06-21
1	4	4	7	Tumoral	FALSE	2024-06-03	2024-06-14	2024-06-12	2024-10-25	Vendredi		0	20.5714	144	2024-06-21
1	4	4	7	Tumoral	FALSE	2024-06-03	2024-06-14	2024-06-12	2024-10-28	Lundi		1	21	147	2024-06-21
1	4	4	7	Tumoral	FALSE	2024-06-03	2024-06-14	2024-06-12	2024-10-30	Mercredi		0	21.2857	149	2024-06-21	2024-10-30
1	4	4	7	Tumoral	FALSE	2024-06-03	2024-06-14	2024-06-12	2024-11-01	Vendredi		0	21.5714	151	2024-06-21	2024-10-30
1	4	4	7	Tumoral	FALSE	2024-06-03	2024-06-14	2024-06-12	2024-11-04	Lundi		0	22	154	2024-06-21	2024-10-30
1	4	4	8	Tumoral	TRUE	2024-06-03			2024-06-03	Lundi	A	0	0	0
1	4	4	8	Tumoral	TRUE	2024-06-03			2024-06-05	Mercredi	A	0	0.285714	2
1	4	4	8	Tumoral	TRUE	2024-06-03			2024-06-07	Vendredi	A	0	0.571429	4
1	4	4	8	Tumoral	TRUE	2024-06-03		2024-06-10	2024-06-10	Lundi	B	0	1	7
1	4	4	8	Tumoral	TRUE	2024-06-03		2024-06-10	2024-06-12	Mercredi	B	0	1.28571	9
1	4	4	8	Tumoral	TRUE	2024-06-03	2024-06-14	2024-06-10	2024-06-14	Vendredi	B	1	1.57143	11
1	4	4	8	Tumoral	TRUE	2024-06-03	2024-06-14	2024-06-10	2024-06-17	Lundi	B	0	2	14
1	4	4	8	Tumoral	TRUE	2024-06-03	2024-06-14	2024-06-10	2024-06-19	Mercredi	A	2	2.28571	16	2024-06-19
1	4	4	8	Tumoral	TRUE	2024-06-03	2024-06-14	2024-06-10	2024-06-21	Vendredi	B	0	2.57143	18	2024-06-19
1	4	4	8	Tumoral	TRUE	2024-06-03	2024-06-14	2024-06-10	2024-06-24	Lundi	B	0	3	21	2024-06-19
1	4	4	8	Tumoral	TRUE	2024-06-03	2024-06-14	2024-06-10	2024-06-26	Mercredi	B	1	3.28571	23	2024-06-19
1	4	4	8	Tumoral	TRUE	2024-06-03	2024-06-14	2024-06-10	2024-06-28	Vendredi	B	2	3.57143	25	2024-06-19
1	4	4	8	Tumoral	TRUE	2024-06-03	2024-06-14	2024-06-10	2024-07-01	Lundi	B	0	4	28	2024-06-19
1	4	4	8	Tumoral	TRUE	2024-06-03	2024-06-14	2024-06-10	2024-07-03	Mercredi	C	1	4.28571	30	2024-06-19
1	4	4	8	Tumoral	TRUE	2024-06-03	2024-06-14	2024-06-10	2024-07-05	Vendredi	C	1	4.57143	32	2024-06-19
1	4	4	8	Tumoral	TRUE	2024-06-03	2024-06-14	2024-06-10	2024-07-08	Lundi	B	1	5	35	2024-06-19
1	4	4	8	Tumoral	TRUE	2024-06-03	2024-06-14	2024-06-10	2024-07-10	Mercredi	C	0	5.28571	37	2024-06-19
1	4	4	8	Tumoral	TRUE	2024-06-03	2024-06-14	2024-06-10	2024-07-12	Vendredi	C	1	5.57143	39	2024-06-19
1	4	4	8	Tumoral	TRUE	2024-06-03	2024-06-14	2024-06-10	2024-07-15	Lundi	C	0	6	42	2024-06-19
1	4	4	8	Tumoral	TRUE	2024-06-03	2024-06-14	2024-06-10	2024-07-17	Mercredi	C	0	6.28571	44	2024-06-19
1	4	4	8	Tumoral	TRUE	2024-06-03	2024-06-14	2024-06-10	2024-07-19	Vendredi	C	0	6.57143	46	2024-06-19
1	4	4	8	Tumoral	TRUE	2024-06-03	2024-06-14	2024-06-10	2024-07-22	Lundi	C	0	7	49	2024-06-19
1	4	4	8	Tumoral	TRUE	2024-06-03	2024-06-14	2024-06-10	2024-07-24	Mercredi	C	0	7.28571	51	2024-06-19
1	4	4	8	Tumoral	TRUE	2024-06-03	2024-06-14	2024-06-10	2024-07-26	Vendredi	C	0	7.57143	53	2024-06-19
1	4	4	8	Tumoral	TRUE	2024-06-03	2024-06-14	2024-06-10	2024-07-29	Lundi	C	0	8	56	2024-06-19
1	4	4	8	Tumoral	TRUE	2024-06-03	2024-06-14	2024-06-10	2024-07-31	Mercredi	B	0	8.28571	58	2024-06-19
1	4	4	8	Tumoral	TRUE	2024-06-03	2024-06-14	2024-06-10	2024-08-02	Vendredi	B	0	8.57143	60	2024-06-19
1	4	4	8	Tumoral	TRUE	2024-06-03	2024-06-14	2024-06-10	2024-08-05	Lundi	B	0	9	63	2024-06-19
1	4	4	8	Tumoral	TRUE	2024-06-03	2024-06-14	2024-06-10	2024-08-07	Mercredi	D	0	9.28571	65	2024-06-19
1	4	4	8	Tumoral	TRUE	2024-06-03	2024-06-14	2024-06-10	2024-08-09	Vendredi	C	0	9.57143	67	2024-06-19
1	4	4	8	Tumoral	TRUE	2024-06-03	2024-06-14	2024-06-10	2024-08-12	Lundi	B	0	10	70	2024-06-19
1	4	4	8	Tumoral	TRUE	2024-06-03	2024-06-14	2024-06-10	2024-08-14	Mercredi	B	0	10.2857	72	2024-06-19
1	4	4	8	Tumoral	TRUE	2024-06-03	2024-06-14	2024-06-10	2024-08-16	Vendredi	B	0	10.5714	74	2024-06-19
1	4	4	8	Tumoral	TRUE	2024-06-03	2024-06-14	2024-06-10	2024-08-19	Lundi	B	0	11	77	2024-06-19
1	4	4	8	Tumoral	TRUE	2024-06-03	2024-06-14	2024-06-10	2024-08-21	Mercredi	B	0	11.2857	79	2024-06-19
1	4	4	8	Tumoral	TRUE	2024-06-03	2024-06-14	2024-06-10	2024-08-23	Vendredi	C	0	11.5714	81	2024-06-19
1	4	4	8	Tumoral	TRUE	2024-06-03	2024-06-14	2024-06-10	2024-08-26	Lundi	D	0	12	84	2024-06-19
1	4	4	8	Tumoral	TRUE	2024-06-03	2024-06-14	2024-06-10	2024-08-28	Mercredi	D	0	12.2857	86	2024-06-19
1	4	4	8	Tumoral	TRUE	2024-06-03	2024-06-14	2024-06-10	2024-08-30	Vendredi	D	0	12.5714	88	2024-06-19
1	4	4	8	Tumoral	TRUE	2024-06-03	2024-06-14	2024-06-10	2024-09-02	Lundi	A	0	13	91	2024-06-19
1	4	4	8	Tumoral	TRUE	2024-06-03	2024-06-14	2024-06-10	2024-09-04	Mercredi	A	0	13.2857	93	2024-06-19
1	4	4	8	Tumoral	TRUE	2024-06-03	2024-06-14	2024-06-10	2024-09-06	Vendredi	B	0	13.5714	95	2024-06-19
1	4	4	8	Tumoral	TRUE	2024-06-03	2024-06-14	2024-06-10	2024-09-09	Lundi	A	0	14	98	2024-06-19
1	4	4	8	Tumoral	TRUE	2024-06-03	2024-06-14	2024-06-10	2024-09-11	Mercredi	A	0	14.2857	100	2024-06-19
1	4	4	8	Tumoral	TRUE	2024-06-03	2024-06-14	2024-06-10	2024-09-13	Vendredi	A	0	14.5714	102	2024-06-19
1	4	4	8	Tumoral	TRUE	2024-06-03	2024-06-14	2024-06-10	2024-09-16	Lundi	A	0	15	105	2024-06-19
1	4	4	8	Tumoral	TRUE	2024-06-03	2024-06-14	2024-06-10	2024-09-18	Mercredi	A	0	15.2857	107	2024-06-19
1	4	4	8	Tumoral	TRUE	2024-06-03	2024-06-14	2024-06-10	2024-09-20	Vendredi	A	0	15.5714	109	2024-06-19
1	4	4	8	Tumoral	TRUE	2024-06-03	2024-06-14	2024-06-10	2024-09-23	Lundi	B	1	16	112	2024-06-19
1	4	4	8	Tumoral	TRUE	2024-06-03	2024-06-14	2024-06-10	2024-09-25	Mercredi	B	0	16.2857	114	2024-06-19
1	4	4	8	Tumoral	TRUE	2024-06-03	2024-06-14	2024-06-10	2024-09-26	Vendredi	B	0	16.4286	115	2024-06-19
1	4	4	8	Tumoral	TRUE	2024-06-03	2024-06-14	2024-06-10	2024-09-30	Lundi	B	1	17	119	2024-06-19
1	4	4	8	Tumoral	TRUE	2024-06-03	2024-06-14	2024-06-10	2024-10-02	Mercredi	B	0	17.2857	121	2024-06-19
1	4	4	8	Tumoral	TRUE	2024-06-03	2024-06-14	2024-06-10	2024-10-04	Vendredi	B	0	17.5714	123	2024-06-19
1	4	4	8	Tumoral	TRUE	2024-06-03	2024-06-14	2024-06-10	2024-10-07	Lundi	B	0	18	126	2024-06-19
1	4	4	8	Tumoral	TRUE	2024-06-03	2024-06-14	2024-06-10	2024-10-09	Mercredi	B	0	18.2857	128	2024-06-19
1	4	4	8	Tumoral	TRUE	2024-06-03	2024-06-14	2024-06-10	2024-10-11	Vendredi	B	0	18.5714	130	2024-06-19
1	4	4	8	Tumoral	TRUE	2024-06-03	2024-06-14	2024-06-10	2024-10-14	Lundi	A	0	19	133	2024-06-19
1	4	4	8	Tumoral	TRUE	2024-06-03	2024-06-14	2024-06-10	2024-10-16	Mercredi	A	0	19.2857	135	2024-06-19
1	4	4	8	Tumoral	TRUE	2024-06-03	2024-06-14	2024-06-10	2024-10-18	Vendredi	B	0	19.5714	137	2024-06-19
1	4	4	8	Tumoral	TRUE	2024-06-03	2024-06-14	2024-06-10	2024-10-21	Lundi	B	0	20	140	2024-06-19
1	4	4	8	Tumoral	TRUE	2024-06-03	2024-06-14	2024-06-10	2024-10-23	Mercredi	B	0	20.2857	142	2024-06-19
1	4	4	8	Tumoral	TRUE	2024-06-03	2024-06-14	2024-06-10	2024-10-25	Vendredi	B	0	20.5714	144	2024-06-19
1	4	4	8	Tumoral	TRUE	2024-06-03	2024-06-14	2024-06-10	2024-10-28	Lundi	B	0	21	147	2024-06-19
1	4	4	8	Tumoral	TRUE	2024-06-03	2024-06-14	2024-06-10	2024-10-30	Mercredi	B	0	21.2857	149	2024-06-19
1	4	4	8	Tumoral	TRUE	2024-06-03	2024-06-14	2024-06-10	2024-11-01	Vendredi	A	0	21.5714	151	2024-06-19
1	4	4	8	Tumoral	TRUE	2024-06-03	2024-06-14	2024-06-10	2024-11-04	Lundi	A	0	22	154	2024-06-19
2	5	4	9	Tumoral	TRUE	2024-06-10			2024-06-10	Lundi	A	0	0	0
2	5	4	9	Tumoral	TRUE	2024-06-10			2024-06-12	Mercredi	A	0	0.285714	2
2	5	4	9	Tumoral	TRUE	2024-06-10		2024-06-14	2024-06-14	Vendredi	A	0	0.571429	4
2	5	4	9	Tumoral	TRUE	2024-06-10		2024-06-14	2024-06-17	Lundi	A	0	1	7
2	5	4	9	Tumoral	TRUE	2024-06-10		2024-06-14	2024-06-19	Mercredi	A	0	1.28571	9
2	5	4	9	Tumoral	TRUE	2024-06-10	2024-06-21	2024-06-14	2024-06-21	Vendredi	A	1	1.57143	11
2	5	4	9	Tumoral	TRUE	2024-06-10	2024-06-21	2024-06-14	2024-06-24	Lundi	B	0	2	14
2	5	4	9	Tumoral	TRUE	2024-06-10	2024-06-21	2024-06-14	2024-06-26	Mercredi	B	2	2.28571	16	2024-06-26
2	5	4	9	Tumoral	TRUE	2024-06-10	2024-06-21	2024-06-14	2024-06-28	Vendredi	C	0	2.57143	18	2024-06-26
2	5	4	9	Tumoral	TRUE	2024-06-10	2024-06-21	2024-06-14	2024-07-01	Lundi	C	1	3	21	2024-06-26
2	5	4	9	Tumoral	TRUE	2024-06-10	2024-06-21	2024-06-14	2024-07-03	Mercredi	C	0	3.28571	23	2024-06-26
2	5	4	9	Tumoral	TRUE	2024-06-10	2024-06-21	2024-06-14	2024-07-05	Vendredi	D	1	3.57143	25	2024-06-26
2	5	4	9	Tumoral	TRUE	2024-06-10	2024-06-21	2024-06-14	2024-07-08	Lundi	D	0	4	28	2024-06-26
2	5	4	9	Tumoral	TRUE	2024-06-10	2024-06-21	2024-06-14	2024-07-10	Mercredi	0	0	4.28571	30	2024-06-26	2024-07-10
2	5	4	9	Tumoral	TRUE	2024-06-10	2024-06-21	2024-06-14	2024-07-12	Vendredi	0	0	4.57143	32	2024-06-26	2024-07-10
2	5	4	9	Tumoral	TRUE	2024-06-10	2024-06-21	2024-06-14	2024-07-15	Lundi	0	0	5	35	2024-06-26	2024-07-10
2	5	4	9	Tumoral	TRUE	2024-06-10	2024-06-21	2024-06-14	2024-07-17	Mercredi	0	0	5.28571	37	2024-06-26	2024-07-10
2	5	4	9	Tumoral	TRUE	2024-06-10	2024-06-21	2024-06-14	2024-07-19	Vendredi	0	0	5.57143	39	2024-06-26	2024-07-10
2	5	4	9	Tumoral	TRUE	2024-06-10	2024-06-21	2024-06-14	2024-07-22	Lundi	0	0	6	42	2024-06-26	2024-07-10
2	5	4	9	Tumoral	TRUE	2024-06-10	2024-06-21	2024-06-14	2024-07-24	Mercredi	0	0	6.28571	44	2024-06-26	2024-07-10
2	5	4	9	Tumoral	TRUE	2024-06-10	2024-06-21	2024-06-14	2024-07-26	Vendredi	0	0	6.57143	46	2024-06-26	2024-07-10
2	5	4	9	Tumoral	TRUE	2024-06-10	2024-06-21	2024-06-14	2024-07-29	Lundi	0	0	7	49	2024-06-26	2024-07-10
2	5	4	9	Tumoral	TRUE	2024-06-10	2024-06-21	2024-06-14	2024-07-31	Mercredi	0	0	7.28571	51	2024-06-26	2024-07-10
2	5	4	9	Tumoral	TRUE	2024-06-10	2024-06-21	2024-06-14	2024-08-02	Vendredi	0	0	7.57143	53	2024-06-26	2024-07-10
2	5	4	9	Tumoral	TRUE	2024-06-10	2024-06-21	2024-06-14	2024-08-05	Lundi	0	0	8	56	2024-06-26	2024-07-10
2	5	4	9	Tumoral	TRUE	2024-06-10	2024-06-21	2024-06-14	2024-08-07	Mercredi	0	0	8.28571	58	2024-06-26	2024-07-10
2	5	4	9	Tumoral	TRUE	2024-06-10	2024-06-21	2024-06-14	2024-08-09	Vendredi	0	0	8.57143	60	2024-06-26	2024-07-10
2	5	4	9	Tumoral	TRUE	2024-06-10	2024-06-21	2024-06-14	2024-08-12	Lundi	0	0	9	63	2024-06-26	2024-07-10
2	5	4	9	Tumoral	TRUE	2024-06-10	2024-06-21	2024-06-14	2024-08-14	Mercredi	0	0	9.28571	65	2024-06-26	2024-07-10
2	5	4	9	Tumoral	TRUE	2024-06-10	2024-06-21	2024-06-14	2024-08-16	Vendredi	0	0	9.57143	67	2024-06-26	2024-07-10
2	5	4	9	Tumoral	TRUE	2024-06-10	2024-06-21	2024-06-14	2024-08-19	Lundi	0	0	10	70	2024-06-26	2024-07-10
2	5	4	9	Tumoral	TRUE	2024-06-10	2024-06-21	2024-06-14	2024-08-21	Mercredi	0	0	10.2857	72	2024-06-26	2024-07-10
2	5	4	9	Tumoral	TRUE	2024-06-10	2024-06-21	2024-06-14	2024-08-23	Vendredi	0	0	10.5714	74	2024-06-26	2024-07-10
2	5	4	9	Tumoral	TRUE	2024-06-10	2024-06-21	2024-06-14	2024-08-26	Lundi	0	0	11	77	2024-06-26	2024-07-10
2	5	4	9	Tumoral	TRUE	2024-06-10	2024-06-21	2024-06-14	2024-08-28	Mercredi	0	0	11.2857	79	2024-06-26	2024-07-10
2	5	4	9	Tumoral	TRUE	2024-06-10	2024-06-21	2024-06-14	2024-08-30	Vendredi	0	0	11.5714	81	2024-06-26	2024-07-10
2	5	4	9	Tumoral	TRUE	2024-06-10	2024-06-21	2024-06-14	2024-09-02	Lundi	0	0	12	84	2024-06-26	2024-07-10
2	5	4	9	Tumoral	TRUE	2024-06-10	2024-06-21	2024-06-14	2024-09-04	Mercredi	0	0	12.2857	86	2024-06-26	2024-07-10
2	5	4	9	Tumoral	TRUE	2024-06-10	2024-06-21	2024-06-14	2024-09-06	Vendredi	0	0	12.5714	88	2024-06-26	2024-07-10
2	5	4	9	Tumoral	TRUE	2024-06-10	2024-06-21	2024-06-14	2024-09-09	Lundi	0	0	13	91	2024-06-26	2024-07-10
2	5	4	9	Tumoral	TRUE	2024-06-10	2024-06-21	2024-06-14	2024-09-11	Mercredi	0	0	13.2857	93	2024-06-26	2024-07-10
2	5	4	9	Tumoral	TRUE	2024-06-10	2024-06-21	2024-06-14	2024-09-13	Vendredi	0	0	13.5714	95	2024-06-26	2024-07-10
2	5	4	9	Tumoral	TRUE	2024-06-10	2024-06-21	2024-06-14	2024-09-16	Lundi	0	0	14	98	2024-06-26	2024-07-10
2	5	4	9	Tumoral	TRUE	2024-06-10	2024-06-21	2024-06-14	2024-09-18	Mercredi	0	0	14.2857	100	2024-06-26	2024-07-10
2	5	4	9	Tumoral	TRUE	2024-06-10	2024-06-21	2024-06-14	2024-09-20	Vendredi	0	0	14.5714	102	2024-06-26	2024-07-10
2	5	4	9	Tumoral	TRUE	2024-06-10	2024-06-21	2024-06-14	2024-09-23	Lundi	0	0	15	105	2024-06-26	2024-07-10
2	5	4	9	Tumoral	TRUE	2024-06-10	2024-06-21	2024-06-14	2024-09-25	Mercredi	0	0	15.2857	107	2024-06-26	2024-07-10
2	5	4	9	Tumoral	TRUE	2024-06-10	2024-06-21	2024-06-14	2024-09-26	Vendredi	0	0	15.4286	108	2024-06-26	2024-07-10
2	5	4	9	Tumoral	TRUE	2024-06-10	2024-06-21	2024-06-14	2024-09-30	Lundi	0	0	16	112	2024-06-26	2024-07-10
2	5	4	9	Tumoral	TRUE	2024-06-10	2024-06-21	2024-06-14	2024-10-02	Mercredi	0	0	16.2857	114	2024-06-26	2024-07-10
2	5	4	9	Tumoral	TRUE	2024-06-10	2024-06-21	2024-06-14	2024-10-04	Vendredi	0	0	16.5714	116	2024-06-26	2024-07-10
2	5	4	9	Tumoral	TRUE	2024-06-10	2024-06-21	2024-06-14	2024-10-07	Lundi	0	0	17	119	2024-06-26	2024-07-10
2	5	4	9	Tumoral	TRUE	2024-06-10	2024-06-21	2024-06-14	2024-10-09	Mercredi	0	0	17.2857	121	2024-06-26	2024-07-10
2	5	4	9	Tumoral	TRUE	2024-06-10	2024-06-21	2024-06-14	2024-10-11	Vendredi	0	0	17.5714	123	2024-06-26	2024-07-10
2	5	4	9	Tumoral	TRUE	2024-06-10	2024-06-21	2024-06-14	2024-10-14	Lundi	0	0	18	126	2024-06-26	2024-07-10
2	5	4	9	Tumoral	TRUE	2024-06-10	2024-06-21	2024-06-14	2024-10-16	Mercredi	0	0	18.2857	128	2024-06-26	2024-07-10
2	5	4	9	Tumoral	TRUE	2024-06-10	2024-06-21	2024-06-14	2024-10-18	Vendredi	0	0	18.5714	130	2024-06-26	2024-07-10
2	5	4	9	Tumoral	TRUE	2024-06-10	2024-06-21	2024-06-14	2024-10-21	Lundi	0	0	19	133	2024-06-26	2024-07-10
2	5	4	9	Tumoral	TRUE	2024-06-10	2024-06-21	2024-06-14	2024-10-23	Mercredi	0	0	19.2857	135	2024-06-26	2024-07-10
2	5	4	9	Tumoral	TRUE	2024-06-10	2024-06-21	2024-06-14	2024-10-25	Vendredi	0	0	19.5714	137	2024-06-26	2024-07-10
2	5	4	9	Tumoral	TRUE	2024-06-10	2024-06-21	2024-06-14	2024-10-28	Lundi	0	0	20	140	2024-06-26	2024-07-10
2	5	4	9	Tumoral	TRUE	2024-06-10	2024-06-21	2024-06-14	2024-10-30	Mercredi	0	0	20.2857	142	2024-06-26	2024-07-10
2	5	4	9	Tumoral	TRUE	2024-06-10	2024-06-21	2024-06-14	2024-11-01	Vendredi	0	0	20.5714	144	2024-06-26	2024-07-10
2	5	4	9	Tumoral	TRUE	2024-06-10	2024-06-21	2024-06-14	2024-11-04	Lundi	0	0	21	147	2024-06-26	2024-07-10
2	5	4	10	Tumoral	FALSE	2024-06-10			2024-06-10	Lundi		0	0	0
2	5	4	10	Tumoral	FALSE	2024-06-10		2024-06-12	2024-06-12	Mercredi		0	0.285714	2
2	5	4	10	Tumoral	FALSE	2024-06-10		2024-06-12	2024-06-14	Vendredi		0	0.571429	4
2	5	4	10	Tumoral	FALSE	2024-06-10		2024-06-12	2024-06-17	Lundi		0	1	7
2	5	4	10	Tumoral	FALSE	2024-06-10		2024-06-12	2024-06-19	Mercredi		0	1.28571	9
2	5	4	10	Tumoral	FALSE	2024-06-10	2024-06-21	2024-06-12	2024-06-21	Vendredi		2	1.57143	11
2	5	4	10	Tumoral	FALSE	2024-06-10	2024-06-21	2024-06-12	2024-06-24	Lundi		0	2	14
2	5	4	10	Tumoral	FALSE	2024-06-10	2024-06-21	2024-06-12	2024-06-26	Mercredi		0	2.28571	16	2024-06-26
2	5	4	10	Tumoral	FALSE	2024-06-10	2024-06-21	2024-06-12	2024-06-28	Vendredi		0	2.57143	18	2024-06-26
2	5	4	10	Tumoral	FALSE	2024-06-10	2024-06-21	2024-06-12	2024-07-01	Lundi		2	3	21	2024-06-26
2	5	4	10	Tumoral	FALSE	2024-06-10	2024-06-21	2024-06-12	2024-07-03	Mercredi		1	3.28571	23	2024-06-26
2	5	4	10	Tumoral	FALSE	2024-06-10	2024-06-21	2024-06-12	2024-07-05	Vendredi		1	3.57143	25	2024-06-26
2	5	4	10	Tumoral	FALSE	2024-06-10	2024-06-21	2024-06-12	2024-07-08	Lundi		0	4	28	2024-06-26
2	5	4	10	Tumoral	FALSE	2024-06-10	2024-06-21	2024-06-12	2024-07-10	Mercredi		0	4.28571	30	2024-06-26
2	5	4	10	Tumoral	FALSE	2024-06-10	2024-06-21	2024-06-12	2024-07-12	Vendredi		1	4.57143	32	2024-06-26
2	5	4	10	Tumoral	FALSE	2024-06-10	2024-06-21	2024-06-12	2024-07-15	Lundi		0	5	35	2024-06-26
2	5	4	10	Tumoral	FALSE	2024-06-10	2024-06-21	2024-06-12	2024-07-17	Mercredi		0	5.28571	37	2024-06-26
2	5	4	10	Tumoral	FALSE	2024-06-10	2024-06-21	2024-06-12	2024-07-19	Vendredi		0	5.57143	39	2024-06-26
2	5	4	10	Tumoral	FALSE	2024-06-10	2024-06-21	2024-06-12	2024-07-22	Lundi		0	6	42	2024-06-26
2	5	4	10	Tumoral	FALSE	2024-06-10	2024-06-21	2024-06-12	2024-07-24	Mercredi		0	6.28571	44	2024-06-26
2	5	4	10	Tumoral	FALSE	2024-06-10	2024-06-21	2024-06-12	2024-07-26	Vendredi		0	6.57143	46	2024-06-26
2	5	4	10	Tumoral	FALSE	2024-06-10	2024-06-21	2024-06-12	2024-07-29	Lundi		0	7	49	2024-06-26
2	5	4	10	Tumoral	FALSE	2024-06-10	2024-06-21	2024-06-12	2024-07-31	Mercredi		0	7.28571	51	2024-06-26
2	5	4	10	Tumoral	FALSE	2024-06-10	2024-06-21	2024-06-12	2024-08-02	Vendredi		0	7.57143	53	2024-06-26
2	5	4	10	Tumoral	FALSE	2024-06-10	2024-06-21	2024-06-12	2024-08-05	Lundi		0	8	56	2024-06-26
2	5	4	10	Tumoral	FALSE	2024-06-10	2024-06-21	2024-06-12	2024-08-07	Mercredi		0	8.28571	58	2024-06-26
2	5	4	10	Tumoral	FALSE	2024-06-10	2024-06-21	2024-06-12	2024-08-09	Vendredi		0	8.57143	60	2024-06-26
2	5	4	10	Tumoral	FALSE	2024-06-10	2024-06-21	2024-06-12	2024-08-12	Lundi		0	9	63	2024-06-26
2	5	4	10	Tumoral	FALSE	2024-06-10	2024-06-21	2024-06-12	2024-08-14	Mercredi		0	9.28571	65	2024-06-26
2	5	4	10	Tumoral	FALSE	2024-06-10	2024-06-21	2024-06-12	2024-08-16	Vendredi		0	9.57143	67	2024-06-26
2	5	4	10	Tumoral	FALSE	2024-06-10	2024-06-21	2024-06-12	2024-08-19	Lundi		0	10	70	2024-06-26
2	5	4	10	Tumoral	FALSE	2024-06-10	2024-06-21	2024-06-12	2024-08-21	Mercredi		0	10.2857	72	2024-06-26
2	5	4	10	Tumoral	FALSE	2024-06-10	2024-06-21	2024-06-12	2024-08-23	Vendredi		0	10.5714	74	2024-06-26
2	5	4	10	Tumoral	FALSE	2024-06-10	2024-06-21	2024-06-12	2024-08-26	Lundi		0	11	77	2024-06-26
2	5	4	10	Tumoral	FALSE	2024-06-10	2024-06-21	2024-06-12	2024-08-28	Mercredi		0	11.2857	79	2024-06-26
2	5	4	10	Tumoral	FALSE	2024-06-10	2024-06-21	2024-06-12	2024-08-30	Vendredi		0	11.5714	81	2024-06-26
2	5	4	10	Tumoral	FALSE	2024-06-10	2024-06-21	2024-06-12	2024-09-02	Lundi		0	12	84	2024-06-26
2	5	4	10	Tumoral	FALSE	2024-06-10	2024-06-21	2024-06-12	2024-09-04	Mercredi		0	12.2857	86	2024-06-26
2	5	4	10	Tumoral	FALSE	2024-06-10	2024-06-21	2024-06-12	2024-09-06	Vendredi		0	12.5714	88	2024-06-26
2	5	4	10	Tumoral	FALSE	2024-06-10	2024-06-21	2024-06-12	2024-09-09	Lundi		0	13	91	2024-06-26
2	5	4	10	Tumoral	FALSE	2024-06-10	2024-06-21	2024-06-12	2024-09-11	Mercredi		0	13.2857	93	2024-06-26
2	5	4	10	Tumoral	FALSE	2024-06-10	2024-06-21	2024-06-12	2024-09-13	Vendredi		0	13.5714	95	2024-06-26
2	5	4	10	Tumoral	FALSE	2024-06-10	2024-06-21	2024-06-12	2024-09-16	Lundi		0	14	98	2024-06-26
2	5	4	10	Tumoral	FALSE	2024-06-10	2024-06-21	2024-06-12	2024-09-18	Mercredi		0	14.2857	100	2024-06-26
2	5	4	10	Tumoral	FALSE	2024-06-10	2024-06-21	2024-06-12	2024-09-20	Vendredi		1	14.5714	102	2024-06-26
2	5	4	10	Tumoral	FALSE	2024-06-10	2024-06-21	2024-06-12	2024-09-23	Lundi		0	15	105	2024-06-26
2	5	4	10	Tumoral	FALSE	2024-06-10	2024-06-21	2024-06-12	2024-09-25	Mercredi		0	15.2857	107	2024-06-26
2	5	4	10	Tumoral	FALSE	2024-06-10	2024-06-21	2024-06-12	2024-09-26	Vendredi		0	15.4286	108	2024-06-26
2	5	4	10	Tumoral	FALSE	2024-06-10	2024-06-21	2024-06-12	2024-09-30	Lundi		0	16	112	2024-06-26
2	5	4	10	Tumoral	FALSE	2024-06-10	2024-06-21	2024-06-12	2024-10-02	Mercredi		0	16.2857	114	2024-06-26
2	5	4	10	Tumoral	FALSE	2024-06-10	2024-06-21	2024-06-12	2024-10-04	Vendredi		0	16.5714	116	2024-06-26
2	5	4	10	Tumoral	FALSE	2024-06-10	2024-06-21	2024-06-12	2024-10-07	Lundi		0	17	119	2024-06-26
2	5	4	10	Tumoral	FALSE	2024-06-10	2024-06-21	2024-06-12	2024-10-09	Mercredi		0	17.2857	121	2024-06-26
2	5	4	10	Tumoral	FALSE	2024-06-10	2024-06-21	2024-06-12	2024-10-11	Vendredi		0	17.5714	123	2024-06-26
2	5	4	10	Tumoral	FALSE	2024-06-10	2024-06-21	2024-06-12	2024-10-14	Lundi		1	18	126	2024-06-26
2	5	4	10	Tumoral	FALSE	2024-06-10	2024-06-21	2024-06-12	2024-10-16	Mercredi		0	18.2857	128	2024-06-26
2	5	4	10	Tumoral	FALSE	2024-06-10	2024-06-21	2024-06-12	2024-10-18	Vendredi		0	18.5714	130	2024-06-26
2	5	4	10	Tumoral	FALSE	2024-06-10	2024-06-21	2024-06-12	2024-10-21	Lundi		0	19	133	2024-06-26
2	5	4	10	Tumoral	FALSE	2024-06-10	2024-06-21	2024-06-12	2024-10-23	Mercredi		0	19.2857	135	2024-06-26
2	5	4	10	Tumoral	FALSE	2024-06-10	2024-06-21	2024-06-12	2024-10-25	Vendredi		0	19.5714	137	2024-06-26
2	5	4	10	Tumoral	FALSE	2024-06-10	2024-06-21	2024-06-12	2024-10-28	Lundi		0	20	140	2024-06-26
2	5	4	10	Tumoral	FALSE	2024-06-10	2024-06-21	2024-06-12	2024-10-30	Mercredi		0	20.2857	142	2024-06-26
2	5	4	10	Tumoral	FALSE	2024-06-10	2024-06-21	2024-06-12	2024-11-01	Vendredi		0	20.5714	144	2024-06-26
2	5	4	10	Tumoral	FALSE	2024-06-10	2024-06-21	2024-06-12	2024-11-04	Lundi		0	21	147	2024-06-26
1	6	2	11	Tumoral	TRUE	2024-06-03			2024-06-03	Lundi	A	0	0	0
1	6	2	11	Tumoral	TRUE	2024-06-03			2024-06-05	Mercredi	A	0	0.285714	2
1	6	2	11	Tumoral	TRUE	2024-06-03			2024-06-07	Vendredi	A	0	0.571429	4
1	6	2	11	Tumoral	TRUE	2024-06-03	2024-06-10	2024-06-10	2024-06-10	Lundi	B	1	1	7
1	6	2	11	Tumoral	TRUE	2024-06-03	2024-06-10	2024-06-10	2024-06-12	Mercredi	B	1	1.28571	9
1	6	2	11	Tumoral	TRUE	2024-06-03	2024-06-10	2024-06-10	2024-06-14	Vendredi	D	0	1.57143	11
1	6	2	11	Tumoral	TRUE	2024-06-03	2024-06-10	2024-06-10	2024-06-17	Lundi	D	0	2	14
1	6	2	11	Tumoral	TRUE	2024-06-03	2024-06-10	2024-06-10	2024-06-19	Mercredi	B	2	2.28571	16
1	6	2	11	Tumoral	TRUE	2024-06-03	2024-06-10	2024-06-10	2024-06-21	Vendredi	B	0	2.57143	18	2024-06-21
1	6	2	11	Tumoral	TRUE	2024-06-03	2024-06-10	2024-06-10	2024-06-24	Lundi	B	1	3	21	2024-06-21
1	6	2	11	Tumoral	TRUE	2024-06-03	2024-06-10	2024-06-10	2024-06-26	Mercredi	B	1	3.28571	23	2024-06-21
1	6	2	11	Tumoral	TRUE	2024-06-03	2024-06-10	2024-06-10	2024-06-28	Vendredi	B	0	3.57143	25	2024-06-21
1	6	2	11	Tumoral	TRUE	2024-06-03	2024-06-10	2024-06-10	2024-07-01	Lundi	B	2	4	28	2024-06-21
1	6	2	11	Tumoral	TRUE	2024-06-03	2024-06-10	2024-06-10	2024-07-03	Mercredi	B	0	4.28571	30	2024-06-21
1	6	2	11	Tumoral	TRUE	2024-06-03	2024-06-10	2024-06-10	2024-07-05	Vendredi	B	1	4.57143	32	2024-06-21
1	6	2	11	Tumoral	TRUE	2024-06-03	2024-06-10	2024-06-10	2024-07-08	Lundi	A	1	5	35	2024-06-21
1	6	2	11	Tumoral	TRUE	2024-06-03	2024-06-10	2024-06-10	2024-07-10	Mercredi	B	1	5.28571	37	2024-06-21
1	6	2	11	Tumoral	TRUE	2024-06-03	2024-06-10	2024-06-10	2024-07-12	Vendredi	B	1	5.57143	39	2024-06-21
1	6	2	11	Tumoral	TRUE	2024-06-03	2024-06-10	2024-06-10	2024-07-15	Lundi	B	1	6	42	2024-06-21
1	6	2	11	Tumoral	TRUE	2024-06-03	2024-06-10	2024-06-10	2024-07-17	Mercredi	A	1	6.28571	44	2024-06-21
1	6	2	11	Tumoral	TRUE	2024-06-03	2024-06-10	2024-06-10	2024-07-19	Vendredi	A	1	6.57143	46	2024-06-21
1	6	2	11	Tumoral	TRUE	2024-06-03	2024-06-10	2024-06-10	2024-07-22	Lundi	A	0	7	49	2024-06-21
1	6	2	11	Tumoral	TRUE	2024-06-03	2024-06-10	2024-06-10	2024-07-24	Mercredi	A	2	7.28571	51	2024-06-21
1	6	2	11	Tumoral	TRUE	2024-06-03	2024-06-10	2024-06-10	2024-07-26	Vendredi	A	1	7.57143	53	2024-06-21
1	6	2	11	Tumoral	TRUE	2024-06-03	2024-06-10	2024-06-10	2024-07-29	Lundi	A	1	8	56	2024-06-21
1	6	2	11	Tumoral	TRUE	2024-06-03	2024-06-10	2024-06-10	2024-07-31	Mercredi	A	0	8.28571	58	2024-06-21
1	6	2	11	Tumoral	TRUE	2024-06-03	2024-06-10	2024-06-10	2024-08-02	Vendredi	B	2	8.57143	60	2024-06-21
1	6	2	11	Tumoral	TRUE	2024-06-03	2024-06-10	2024-06-10	2024-08-05	Lundi	A	3	9	63	2024-06-21
1	6	2	11	Tumoral	TRUE	2024-06-03	2024-06-10	2024-06-10	2024-08-07	Mercredi	A	0	9.28571	65	2024-06-21
1	6	2	11	Tumoral	TRUE	2024-06-03	2024-06-10	2024-06-10	2024-08-09	Vendredi	B	1	9.57143	67	2024-06-21
1	6	2	11	Tumoral	TRUE	2024-06-03	2024-06-10	2024-06-10	2024-08-12	Lundi	A	1	10	70	2024-06-21
1	6	2	11	Tumoral	TRUE	2024-06-03	2024-06-10	2024-06-10	2024-08-14	Mercredi	A	2	10.2857	72	2024-06-21
1	6	2	11	Tumoral	TRUE	2024-06-03	2024-06-10	2024-06-10	2024-08-16	Vendredi	B	0	10.5714	74	2024-06-21
1	6	2	11	Tumoral	TRUE	2024-06-03	2024-06-10	2024-06-10	2024-08-19	Lundi	B	2	11	77	2024-06-21
1	6	2	11	Tumoral	TRUE	2024-06-03	2024-06-10	2024-06-10	2024-08-21	Mercredi	B	2	11.2857	79	2024-06-21
1	6	2	11	Tumoral	TRUE	2024-06-03	2024-06-10	2024-06-10	2024-08-23	Vendredi	B	0	11.5714	81	2024-06-21
1	6	2	11	Tumoral	TRUE	2024-06-03	2024-06-10	2024-06-10	2024-08-26	Lundi	A	0	12	84	2024-06-21
1	6	2	11	Tumoral	TRUE	2024-06-03	2024-06-10	2024-06-10	2024-08-28	Mercredi	B	3	12.2857	86	2024-06-21
1	6	2	11	Tumoral	TRUE	2024-06-03	2024-06-10	2024-06-10	2024-08-30	Vendredi	B	0	12.5714	88	2024-06-21
1	6	2	11	Tumoral	TRUE	2024-06-03	2024-06-10	2024-06-10	2024-09-02	Lundi	B	0	13	91	2024-06-21
1	6	2	11	Tumoral	TRUE	2024-06-03	2024-06-10	2024-06-10	2024-09-04	Mercredi	B	1	13.2857	93	2024-06-21
1	6	2	11	Tumoral	TRUE	2024-06-03	2024-06-10	2024-06-10	2024-09-06	Vendredi	B	1	13.5714	95	2024-06-21
1	6	2	11	Tumoral	TRUE	2024-06-03	2024-06-10	2024-06-10	2024-09-09	Lundi	C	0	14	98	2024-06-21
1	6	2	11	Tumoral	TRUE	2024-06-03	2024-06-10	2024-06-10	2024-09-11	Mercredi	C	2	14.2857	100	2024-06-21
1	6	2	11	Tumoral	TRUE	2024-06-03	2024-06-10	2024-06-10	2024-09-13	Vendredi	C	0	14.5714	102	2024-06-21
1	6	2	11	Tumoral	TRUE	2024-06-03	2024-06-10	2024-06-10	2024-09-16	Lundi	B	1	15	105	2024-06-21
1	6	2	11	Tumoral	TRUE	2024-06-03	2024-06-10	2024-06-10	2024-09-18	Mercredi	A	2	15.2857	107	2024-06-21
1	6	2	11	Tumoral	TRUE	2024-06-03	2024-06-10	2024-06-10	2024-09-20	Vendredi	A	0	15.5714	109	2024-06-21
1	6	2	11	Tumoral	TRUE	2024-06-03	2024-06-10	2024-06-10	2024-09-23	Lundi	B	1	16	112	2024-06-21
1	6	2	11	Tumoral	TRUE	2024-06-03	2024-06-10	2024-06-10	2024-09-25	Mercredi	B	1	16.2857	114	2024-06-21
1	6	2	11	Tumoral	TRUE	2024-06-03	2024-06-10	2024-06-10	2024-09-26	Vendredi	A	2	16.4286	115	2024-06-21
1	6	2	11	Tumoral	TRUE	2024-06-03	2024-06-10	2024-06-10	2024-09-30	Lundi	B	0	17	119	2024-06-21
1	6	2	11	Tumoral	TRUE	2024-06-03	2024-06-10	2024-06-10	2024-10-02	Mercredi	C	0	17.2857	121	2024-06-21
1	6	2	11	Tumoral	TRUE	2024-06-03	2024-06-10	2024-06-10	2024-10-04	Vendredi	C	2	17.5714	123	2024-06-21
1	6	2	11	Tumoral	TRUE	2024-06-03	2024-06-10	2024-06-10	2024-10-07	Lundi	C	0	18	126	2024-06-21
1	6	2	11	Tumoral	TRUE	2024-06-03	2024-06-10	2024-06-10	2024-10-09	Mercredi	C	1	18.2857	128	2024-06-21
1	6	2	11	Tumoral	TRUE	2024-06-03	2024-06-10	2024-06-10	2024-10-11	Vendredi	C	0	18.5714	130	2024-06-21
1	6	2	11	Tumoral	TRUE	2024-06-03	2024-06-10	2024-06-10	2024-10-14	Lundi	D	1	19	133	2024-06-21
1	6	2	11	Tumoral	TRUE	2024-06-03	2024-06-10	2024-06-10	2024-10-16	Mercredi	D	1	19.2857	135	2024-06-21
1	6	2	11	Tumoral	TRUE	2024-06-03	2024-06-10	2024-06-10	2024-10-18	Vendredi	D	0	19.5714	137	2024-06-21
1	6	2	11	Tumoral	TRUE	2024-06-03	2024-06-10	2024-06-10	2024-10-21	Lundi	D	0	20	140	2024-06-21
1	6	2	11	Tumoral	TRUE	2024-06-03	2024-06-10	2024-06-10	2024-10-23	Mercredi	D	0	20.2857	142	2024-06-21
1	6	2	11	Tumoral	TRUE	2024-06-03	2024-06-10	2024-06-10	2024-10-25	Vendredi	D	0	20.5714	144	2024-06-21
1	6	2	11	Tumoral	TRUE	2024-06-03	2024-06-10	2024-06-10	2024-10-28	Lundi	D	0	21	147	2024-06-21
1	6	2	11	Tumoral	TRUE	2024-06-03	2024-06-10	2024-06-10	2024-10-30	Mercredi	D	0	21.2857	149	2024-06-21
1	6	2	11	Tumoral	TRUE	2024-06-03	2024-06-10	2024-06-10	2024-11-01	Vendredi	A	0	21.5714	151	2024-06-21
1	6	2	11	Tumoral	TRUE	2024-06-03	2024-06-10	2024-06-10	2024-11-04	Lundi	B	0	22	154	2024-06-21
1	6	2	12	Tumoral	FALSE	2024-06-03			2024-06-03	Lundi		0	0	0
1	6	2	12	Tumoral	FALSE	2024-06-03			2024-06-05	Mercredi		0	0.285714	2
1	6	2	12	Tumoral	FALSE	2024-06-03			2024-06-07	Vendredi		0	0.571429	4
1	6	2	12	Tumoral	FALSE	2024-06-03			2024-06-10	Lundi		0	1	7
1	6	2	12	Tumoral	FALSE	2024-06-03			2024-06-12	Mercredi		0	1.28571	9
1	6	2	12	Tumoral	FALSE	2024-06-03	2024-06-14		2024-06-14	Vendredi		2	1.57143	11
1	6	2	12	Tumoral	FALSE	2024-06-03	2024-06-14		2024-06-17	Lundi		0	2	14	2024-06-17
1	6	2	12	Tumoral	FALSE	2024-06-03	2024-06-14		2024-06-19	Mercredi		1	2.28571	16	2024-06-17
1	6	2	12	Tumoral	FALSE	2024-06-03	2024-06-14		2024-06-21	Vendredi		0	2.57143	18	2024-06-17
1	6	2	12	Tumoral	FALSE	2024-06-03	2024-06-14		2024-06-24	Lundi		0	3	21	2024-06-17
1	6	2	12	Tumoral	FALSE	2024-06-03	2024-06-14		2024-06-26	Mercredi		1	3.28571	23	2024-06-17
1	6	2	12	Tumoral	FALSE	2024-06-03	2024-06-14		2024-06-28	Vendredi		1	3.57143	25	2024-06-17
1	6	2	12	Tumoral	FALSE	2024-06-03	2024-06-14		2024-07-01	Lundi		2	4	28	2024-06-17
1	6	2	12	Tumoral	FALSE	2024-06-03	2024-06-14		2024-07-03	Mercredi		1	4.28571	30	2024-06-17
1	6	2	12	Tumoral	FALSE	2024-06-03	2024-06-14		2024-07-05	Vendredi		2	4.57143	32	2024-06-17
1	6	2	12	Tumoral	FALSE	2024-06-03	2024-06-14		2024-07-08	Lundi		1	5	35	2024-06-17
1	6	2	12	Tumoral	FALSE	2024-06-03	2024-06-14		2024-07-10	Mercredi		2	5.28571	37	2024-06-17
1	6	2	12	Tumoral	FALSE	2024-06-03	2024-06-14		2024-07-12	Vendredi		0	5.57143	39	2024-06-17
1	6	2	12	Tumoral	FALSE	2024-06-03	2024-06-14		2024-07-15	Lundi		2	6	42	2024-06-17
1	6	2	12	Tumoral	FALSE	2024-06-03	2024-06-14		2024-07-17	Mercredi		0	6.28571	44	2024-06-17
1	6	2	12	Tumoral	FALSE	2024-06-03	2024-06-14		2024-07-19	Vendredi		1	6.57143	46	2024-06-17
1	6	2	12	Tumoral	FALSE	2024-06-03	2024-06-14		2024-07-22	Lundi		2	7	49	2024-06-17
1	6	2	12	Tumoral	FALSE	2024-06-03	2024-06-14		2024-07-24	Mercredi		1	7.28571	51	2024-06-17
1	6	2	12	Tumoral	FALSE	2024-06-03	2024-06-14		2024-07-26	Vendredi		1	7.57143	53	2024-06-17
1	6	2	12	Tumoral	FALSE	2024-06-03	2024-06-14	2024-07-29	2024-07-29	Lundi		1	8	56	2024-06-17
1	6	2	12	Tumoral	FALSE	2024-06-03	2024-06-14	2024-07-29	2024-07-31	Mercredi		2	8.28571	58	2024-06-17
1	6	2	12	Tumoral	FALSE	2024-06-03	2024-06-14	2024-07-29	2024-08-02	Vendredi		0	8.57143	60	2024-06-17
1	6	2	12	Tumoral	FALSE	2024-06-03	2024-06-14	2024-07-29	2024-08-05	Lundi		2	9	63	2024-06-17
1	6	2	12	Tumoral	FALSE	2024-06-03	2024-06-14	2024-07-29	2024-08-07	Mercredi		1	9.28571	65	2024-06-17
1	6	2	12	Tumoral	FALSE	2024-06-03	2024-06-14	2024-07-29	2024-08-09	Vendredi		1	9.57143	67	2024-06-17
1	6	2	12	Tumoral	FALSE	2024-06-03	2024-06-14	2024-07-29	2024-08-12	Lundi		1	10	70	2024-06-17
1	6	2	12	Tumoral	FALSE	2024-06-03	2024-06-14	2024-07-29	2024-08-14	Mercredi		1	10.2857	72	2024-06-17
1	6	2	12	Tumoral	FALSE	2024-06-03	2024-06-14	2024-07-29	2024-08-16	Vendredi		1	10.5714	74	2024-06-17
1	6	2	12	Tumoral	FALSE	2024-06-03	2024-06-14	2024-07-29	2024-08-19	Lundi		2	11	77	2024-06-17
1	6	2	12	Tumoral	FALSE	2024-06-03	2024-06-14	2024-07-29	2024-08-21	Mercredi		2	11.2857	79	2024-06-17
1	6	2	12	Tumoral	FALSE	2024-06-03	2024-06-14	2024-07-29	2024-08-23	Vendredi		1	11.5714	81	2024-06-17
1	6	2	12	Tumoral	FALSE	2024-06-03	2024-06-14	2024-07-29	2024-08-26	Lundi		0	12	84	2024-06-17
1	6	2	12	Tumoral	FALSE	2024-06-03	2024-06-14	2024-07-29	2024-08-28	Mercredi		2	12.2857	86	2024-06-17
1	6	2	12	Tumoral	FALSE	2024-06-03	2024-06-14	2024-07-29	2024-08-30	Vendredi		0	12.5714	88	2024-06-17
1	6	2	12	Tumoral	FALSE	2024-06-03	2024-06-14	2024-07-29	2024-09-02	Lundi		1	13	91	2024-06-17
1	6	2	12	Tumoral	FALSE	2024-06-03	2024-06-14	2024-07-29	2024-09-04	Mercredi		1	13.2857	93	2024-06-17
1	6	2	12	Tumoral	FALSE	2024-06-03	2024-06-14	2024-07-29	2024-09-06	Vendredi		0	13.5714	95	2024-06-17
1	6	2	12	Tumoral	FALSE	2024-06-03	2024-06-14	2024-07-29	2024-09-09	Lundi		2	14	98	2024-06-17
1	6	2	12	Tumoral	FALSE	2024-06-03	2024-06-14	2024-07-29	2024-09-11	Mercredi		0	14.2857	100	2024-06-17
1	6	2	12	Tumoral	FALSE	2024-06-03	2024-06-14	2024-07-29	2024-09-13	Vendredi		1	14.5714	102	2024-06-17
1	6	2	12	Tumoral	FALSE	2024-06-03	2024-06-14	2024-07-29	2024-09-16	Lundi		1	15	105	2024-06-17
1	6	2	12	Tumoral	FALSE	2024-06-03	2024-06-14	2024-07-29	2024-09-18	Mercredi		1	15.2857	107	2024-06-17
1	6	2	12	Tumoral	FALSE	2024-06-03	2024-06-14	2024-07-29	2024-09-20	Vendredi		1	15.5714	109	2024-06-17
1	6	2	12	Tumoral	FALSE	2024-06-03	2024-06-14	2024-07-29	2024-09-23	Lundi		2	16	112	2024-06-17
1	6	2	12	Tumoral	FALSE	2024-06-03	2024-06-14	2024-07-29	2024-09-25	Mercredi		1	16.2857	114	2024-06-17
1	6	2	12	Tumoral	FALSE	2024-06-03	2024-06-14	2024-07-29	2024-09-26	Vendredi		1	16.4286	115	2024-06-17
1	6	2	12	Tumoral	FALSE	2024-06-03	2024-06-14	2024-07-29	2024-09-30	Lundi		1	17	119	2024-06-17
1	6	2	12	Tumoral	FALSE	2024-06-03	2024-06-14	2024-07-29	2024-10-02	Mercredi		2	17.2857	121	2024-06-17
1	6	2	12	Tumoral	FALSE	2024-06-03	2024-06-14	2024-07-29	2024-10-04	Vendredi		0	17.5714	123	2024-06-17
1	6	2	12	Tumoral	FALSE	2024-06-03	2024-06-14	2024-07-29	2024-10-07	Lundi		2	18	126	2024-06-17
1	6	2	12	Tumoral	FALSE	2024-06-03	2024-06-14	2024-07-29	2024-10-09	Mercredi		0	18.2857	128	2024-06-17
1	6	2	12	Tumoral	FALSE	2024-06-03	2024-06-14	2024-07-29	2024-10-11	Vendredi		1	18.5714	130	2024-06-17
1	6	2	12	Tumoral	FALSE	2024-06-03	2024-06-14	2024-07-29	2024-10-14	Lundi		2	19	133	2024-06-17
1	6	2	12	Tumoral	FALSE	2024-06-03	2024-06-14	2024-07-29	2024-10-16	Mercredi		3	19.2857	135	2024-06-17
1	6	2	12	Tumoral	FALSE	2024-06-03	2024-06-14	2024-07-29	2024-10-18	Vendredi		0	19.5714	137	2024-06-17
1	6	2	12	Tumoral	FALSE	2024-06-03	2024-06-14	2024-07-29	2024-10-21	Lundi		0	20	140	2024-06-17
1	6	2	12	Tumoral	FALSE	2024-06-03	2024-06-14	2024-07-29	2024-10-23	Mercredi		1	20.2857	142	2024-06-17
1	6	2	12	Tumoral	FALSE	2024-06-03	2024-06-14	2024-07-29	2024-10-25	Vendredi		0	20.5714	144	2024-06-17
1	6	2	12	Tumoral	FALSE	2024-06-03	2024-06-14	2024-07-29	2024-10-28	Lundi		0	21	147	2024-06-17
1	6	2	12	Tumoral	FALSE	2024-06-03	2024-06-14	2024-07-29	2024-10-30	Mercredi		2	21.2857	149	2024-06-17
1	6	2	12	Tumoral	FALSE	2024-06-03	2024-06-14	2024-07-29	2024-11-01	Vendredi		0	21.5714	151	2024-06-17
1	6	2	12	Tumoral	FALSE	2024-06-03	2024-06-14	2024-07-29	2024-11-04	Lundi		0	22	154	2024-06-17
1	7	2	13	Tumoral	TRUE	2024-06-03			2024-06-03	Lundi	A	0	0	0
1	7	2	13	Tumoral	TRUE	2024-06-03			2024-06-05	Mercredi	A	0	0.285714	2
1	7	2	13	Tumoral	TRUE	2024-06-03			2024-06-07	Vendredi	B	0	0.571429	4
1	7	2	13	Tumoral	TRUE	2024-06-03	2024-06-10	2024-06-10	2024-06-10	Lundi	B	1	1	7
1	7	2	13	Tumoral	TRUE	2024-06-03	2024-06-10	2024-06-10	2024-06-12	Mercredi	B	0	1.28571	9
1	7	2	13	Tumoral	TRUE	2024-06-03	2024-06-10	2024-06-10	2024-06-14	Vendredi	B	0	1.57143	11
1	7	2	13	Tumoral	TRUE	2024-06-03	2024-06-10	2024-06-10	2024-06-17	Lundi	A	0	2	14
1	7	2	13	Tumoral	TRUE	2024-06-03	2024-06-10	2024-06-10	2024-06-19	Mercredi	0	0	2.28571	16
1	7	2	13	Tumoral	TRUE	2024-06-03	2024-06-10	2024-06-10	2024-06-21	Vendredi	0	1	2.57143	18	2024-06-21
1	7	2	13	Tumoral	TRUE	2024-06-03	2024-06-10	2024-06-10	2024-06-24	Lundi	0	1	3	21	2024-06-21
1	7	2	13	Tumoral	TRUE	2024-06-03	2024-06-10	2024-06-10	2024-06-26	Mercredi	0	0	3.28571	23	2024-06-21
1	7	2	13	Tumoral	TRUE	2024-06-03	2024-06-10	2024-06-10	2024-06-28	Vendredi	0	1	3.57143	25	2024-06-21
1	7	2	13	Tumoral	TRUE	2024-06-03	2024-06-10	2024-06-10	2024-07-01	Lundi	0	2	4	28	2024-06-21
1	7	2	13	Tumoral	TRUE	2024-06-03	2024-06-10	2024-06-10	2024-07-03	Mercredi	0	0	4.28571	30	2024-06-21
1	7	2	13	Tumoral	TRUE	2024-06-03	2024-06-10	2024-06-10	2024-07-05	Vendredi	0	3	4.57143	32	2024-06-21
1	7	2	13	Tumoral	TRUE	2024-06-03	2024-06-10	2024-06-10	2024-07-08	Lundi	0	0	5	35	2024-06-21
1	7	2	13	Tumoral	TRUE	2024-06-03	2024-06-10	2024-06-10	2024-07-10	Mercredi	0	1	5.28571	37	2024-06-21
1	7	2	13	Tumoral	TRUE	2024-06-03	2024-06-10	2024-06-10	2024-07-12	Vendredi	0	1	5.57143	39	2024-06-21
1	7	2	13	Tumoral	TRUE	2024-06-03	2024-06-10	2024-06-10	2024-07-15	Lundi	0	0	6	42	2024-06-21
1	7	2	13	Tumoral	TRUE	2024-06-03	2024-06-10	2024-06-10	2024-07-17	Mercredi	0	1	6.28571	44	2024-06-21
1	7	2	13	Tumoral	TRUE	2024-06-03	2024-06-10	2024-06-10	2024-07-19	Vendredi	0	2	6.57143	46	2024-06-21
1	7	2	13	Tumoral	TRUE	2024-06-03	2024-06-10	2024-06-10	2024-07-22	Lundi	0	0	7	49	2024-06-21
1	7	2	13	Tumoral	TRUE	2024-06-03	2024-06-10	2024-06-10	2024-07-24	Mercredi	0	1	7.28571	51	2024-06-21
1	7	2	13	Tumoral	TRUE	2024-06-03	2024-06-10	2024-06-10	2024-07-26	Vendredi	0	0	7.57143	53	2024-06-21
1	7	2	13	Tumoral	TRUE	2024-06-03	2024-06-10	2024-06-10	2024-07-29	Lundi	0	1	8	56	2024-06-21
1	7	2	13	Tumoral	TRUE	2024-06-03	2024-06-10	2024-06-10	2024-07-31	Mercredi	0	2	8.28571	58	2024-06-21
1	7	2	13	Tumoral	TRUE	2024-06-03	2024-06-10	2024-06-10	2024-08-02	Vendredi	0	0	8.57143	60	2024-06-21
1	7	2	13	Tumoral	TRUE	2024-06-03	2024-06-10	2024-06-10	2024-08-05	Lundi	0	1	9	63	2024-06-21
1	7	2	13	Tumoral	TRUE	2024-06-03	2024-06-10	2024-06-10	2024-08-07	Mercredi	0	2	9.28571	65	2024-06-21
1	7	2	13	Tumoral	TRUE	2024-06-03	2024-06-10	2024-06-10	2024-08-09	Vendredi	0	0	9.57143	67	2024-06-21
1	7	2	13	Tumoral	TRUE	2024-06-03	2024-06-10	2024-06-10	2024-08-12	Lundi	0	0	10	70	2024-06-21
1	7	2	13	Tumoral	TRUE	2024-06-03	2024-06-10	2024-06-10	2024-08-14	Mercredi	0	2	10.2857	72	2024-06-21
1	7	2	13	Tumoral	TRUE	2024-06-03	2024-06-10	2024-06-10	2024-08-16	Vendredi	0	0	10.5714	74	2024-06-21
1	7	2	13	Tumoral	TRUE	2024-06-03	2024-06-10	2024-06-10	2024-08-19	Lundi	0	1	11	77	2024-06-21
1	7	2	13	Tumoral	TRUE	2024-06-03	2024-06-10	2024-06-10	2024-08-21	Mercredi	0	0	11.2857	79	2024-06-21
1	7	2	13	Tumoral	TRUE	2024-06-03	2024-06-10	2024-06-10	2024-08-23	Vendredi	0	0	11.5714	81	2024-06-21
1	7	2	13	Tumoral	TRUE	2024-06-03	2024-06-10	2024-06-10	2024-08-26	Lundi	0	0	12	84	2024-06-21
1	7	2	13	Tumoral	TRUE	2024-06-03	2024-06-10	2024-06-10	2024-08-28	Mercredi	0	0	12.2857	86	2024-06-21
1	7	2	13	Tumoral	TRUE	2024-06-03	2024-06-10	2024-06-10	2024-08-30	Vendredi	0	0	12.5714	88	2024-06-21
1	7	2	13	Tumoral	TRUE	2024-06-03	2024-06-10	2024-06-10	2024-09-02	Lundi	0	0	13	91	2024-06-21
1	7	2	13	Tumoral	TRUE	2024-06-03	2024-06-10	2024-06-10	2024-09-04	Mercredi	0	0	13.2857	93	2024-06-21
1	7	2	13	Tumoral	TRUE	2024-06-03	2024-06-10	2024-06-10	2024-09-06	Vendredi	0	0	13.5714	95	2024-06-21
1	7	2	13	Tumoral	TRUE	2024-06-03	2024-06-10	2024-06-10	2024-09-09	Lundi	0	0	14	98	2024-06-21
1	7	2	13	Tumoral	TRUE	2024-06-03	2024-06-10	2024-06-10	2024-09-11	Mercredi	0	0	14.2857	100	2024-06-21
1	7	2	13	Tumoral	TRUE	2024-06-03	2024-06-10	2024-06-10	2024-09-13	Vendredi	0	0	14.5714	102	2024-06-21
1	7	2	13	Tumoral	TRUE	2024-06-03	2024-06-10	2024-06-10	2024-09-16	Lundi	0	0	15	105	2024-06-21
1	7	2	13	Tumoral	TRUE	2024-06-03	2024-06-10	2024-06-10	2024-09-18	Mercredi	0	1	15.2857	107	2024-06-21
1	7	2	13	Tumoral	TRUE	2024-06-03	2024-06-10	2024-06-10	2024-09-20	Vendredi	0	0	15.5714	109	2024-06-21
1	7	2	13	Tumoral	TRUE	2024-06-03	2024-06-10	2024-06-10	2024-09-23	Lundi	0	1	16	112	2024-06-21
1	7	2	13	Tumoral	TRUE	2024-06-03	2024-06-10	2024-06-10	2024-09-25	Mercredi	0	0	16.2857	114	2024-06-21
1	7	2	13	Tumoral	TRUE	2024-06-03	2024-06-10	2024-06-10	2024-09-26	Vendredi	0	1	16.4286	115	2024-06-21
1	7	2	13	Tumoral	TRUE	2024-06-03	2024-06-10	2024-06-10	2024-09-30	Lundi	0	0	17	119	2024-06-21
1	7	2	13	Tumoral	TRUE	2024-06-03	2024-06-10	2024-06-10	2024-10-02	Mercredi	0	0	17.2857	121	2024-06-21
1	7	2	13	Tumoral	TRUE	2024-06-03	2024-06-10	2024-06-10	2024-10-04	Vendredi	0	1	17.5714	123	2024-06-21
1	7	2	13	Tumoral	TRUE	2024-06-03	2024-06-10	2024-06-10	2024-10-07	Lundi	0	0	18	126	2024-06-21
1	7	2	13	Tumoral	TRUE	2024-06-03	2024-06-10	2024-06-10	2024-10-09	Mercredi	0	1	18.2857	128	2024-06-21
1	7	2	13	Tumoral	TRUE	2024-06-03	2024-06-10	2024-06-10	2024-10-11	Vendredi	0	0	18.5714	130	2024-06-21
1	7	2	13	Tumoral	TRUE	2024-06-03	2024-06-10	2024-06-10	2024-10-14	Lundi	0	1	19	133	2024-06-21
1	7	2	13	Tumoral	TRUE	2024-06-03	2024-06-10	2024-06-10	2024-10-16	Mercredi	0	0	19.2857	135	2024-06-21
1	7	2	13	Tumoral	TRUE	2024-06-03	2024-06-10	2024-06-10	2024-10-18	Vendredi	0	0	19.5714	137	2024-06-21
1	7	2	13	Tumoral	TRUE	2024-06-03	2024-06-10	2024-06-10	2024-10-21	Lundi	0	0	20	140	2024-06-21
1	7	2	13	Tumoral	TRUE	2024-06-03	2024-06-10	2024-06-10	2024-10-23	Mercredi	0	0	20.2857	142	2024-06-21
1	7	2	13	Tumoral	TRUE	2024-06-03	2024-06-10	2024-06-10	2024-10-25	Vendredi	0	0	20.5714	144	2024-06-21
1	7	2	13	Tumoral	TRUE	2024-06-03	2024-06-10	2024-06-10	2024-10-28	Lundi	0	0	21	147	2024-06-21
1	7	2	13	Tumoral	TRUE	2024-06-03	2024-06-10	2024-06-10	2024-10-30	Mercredi	0	3	21.2857	149	2024-06-21
1	7	2	13	Tumoral	TRUE	2024-06-03	2024-06-10	2024-06-10	2024-11-01	Vendredi	0	0	21.5714	151	2024-06-21
1	7	2	13	Tumoral	TRUE	2024-06-03	2024-06-10	2024-06-10	2024-11-04	Lundi	0	0	22	154	2024-06-21
1	7	2	14	Tumoral	FALSE	2024-06-03			2024-06-03	Lundi		0	0	0
1	7	2	14	Tumoral	FALSE	2024-06-03			2024-06-05	Mercredi		0	0.285714	2
1	7	2	14	Tumoral	FALSE	2024-06-03			2024-06-07	Vendredi		0	0.571429	4
1	7	2	14	Tumoral	FALSE	2024-06-03			2024-06-10	Lundi		0	1	7
1	7	2	14	Tumoral	FALSE	2024-06-03			2024-06-12	Mercredi		0	1.28571	9
1	7	2	14	Tumoral	FALSE	2024-06-03			2024-06-14	Vendredi		0	1.57143	11
1	7	2	14	Tumoral	FALSE	2024-06-03	2024-06-17		2024-06-17	Lundi		1	2	14
1	7	2	14	Tumoral	FALSE	2024-06-03	2024-06-17		2024-06-19	Mercredi		1	2.28571	16	2024-06-19
1	7	2	14	Tumoral	FALSE	2024-06-03	2024-06-17	2024-06-21	2024-06-21	Vendredi		0	2.57143	18	2024-06-19
1	7	2	14	Tumoral	FALSE	2024-06-03	2024-06-17	2024-06-21	2024-06-24	Lundi		0	3	21	2024-06-19
1	7	2	14	Tumoral	FALSE	2024-06-03	2024-06-17	2024-06-21	2024-06-26	Mercredi		1	3.28571	23	2024-06-19
1	7	2	14	Tumoral	FALSE	2024-06-03	2024-06-17	2024-06-21	2024-06-28	Vendredi		0	3.57143	25	2024-06-19
1	7	2	14	Tumoral	FALSE	2024-06-03	2024-06-17	2024-06-21	2024-07-01	Lundi		1	4	28	2024-06-19
1	7	2	14	Tumoral	FALSE	2024-06-03	2024-06-17	2024-06-21	2024-07-03	Mercredi		2	4.28571	30	2024-06-19
1	7	2	14	Tumoral	FALSE	2024-06-03	2024-06-17	2024-06-21	2024-07-05	Vendredi		1	4.57143	32	2024-06-19
1	7	2	14	Tumoral	FALSE	2024-06-03	2024-06-17	2024-06-21	2024-07-08	Lundi		0	5	35	2024-06-19
1	7	2	14	Tumoral	FALSE	2024-06-03	2024-06-17	2024-06-21	2024-07-10	Mercredi		2	5.28571	37	2024-06-19
1	7	2	14	Tumoral	FALSE	2024-06-03	2024-06-17	2024-06-21	2024-07-12	Vendredi		0	5.57143	39	2024-06-19
1	7	2	14	Tumoral	FALSE	2024-06-03	2024-06-17	2024-06-21	2024-07-15	Lundi		2	6	42	2024-06-19
1	7	2	14	Tumoral	FALSE	2024-06-03	2024-06-17	2024-06-21	2024-07-17	Mercredi		0	6.28571	44	2024-06-19
1	7	2	14	Tumoral	FALSE	2024-06-03	2024-06-17	2024-06-21	2024-07-19	Vendredi		2	6.57143	46	2024-06-19
1	7	2	14	Tumoral	FALSE	2024-06-03	2024-06-17	2024-06-21	2024-07-22	Lundi		0	7	49	2024-06-19
1	7	2	14	Tumoral	FALSE	2024-06-03	2024-06-17	2024-06-21	2024-07-24	Mercredi		2	7.28571	51	2024-06-19
1	7	2	14	Tumoral	FALSE	2024-06-03	2024-06-17	2024-06-21	2024-07-26	Vendredi		0	7.57143	53	2024-06-19
1	7	2	14	Tumoral	FALSE	2024-06-03	2024-06-17	2024-06-21	2024-07-29	Lundi		1	8	56	2024-06-19
1	7	2	14	Tumoral	FALSE	2024-06-03	2024-06-17	2024-06-21	2024-07-31	Mercredi		1	8.28571	58	2024-06-19
1	7	2	14	Tumoral	FALSE	2024-06-03	2024-06-17	2024-06-21	2024-08-02	Vendredi		0	8.57143	60	2024-06-19
1	7	2	14	Tumoral	FALSE	2024-06-03	2024-06-17	2024-06-21	2024-08-05	Lundi		1	9	63	2024-06-19
1	7	2	14	Tumoral	FALSE	2024-06-03	2024-06-17	2024-06-21	2024-08-07	Mercredi		2	9.28571	65	2024-06-19
1	7	2	14	Tumoral	FALSE	2024-06-03	2024-06-17	2024-06-21	2024-08-09	Vendredi		0	9.57143	67	2024-06-19
1	7	2	14	Tumoral	FALSE	2024-06-03	2024-06-17	2024-06-21	2024-08-12	Lundi		0	10	70	2024-06-19
1	7	2	14	Tumoral	FALSE	2024-06-03	2024-06-17	2024-06-21	2024-08-14	Mercredi		0	10.2857	72	2024-06-19
1	7	2	14	Tumoral	FALSE	2024-06-03	2024-06-17	2024-06-21	2024-08-16	Vendredi		1	10.5714	74	2024-06-19
1	7	2	14	Tumoral	FALSE	2024-06-03	2024-06-17	2024-06-21	2024-08-19	Lundi		1	11	77	2024-06-19
1	7	2	14	Tumoral	FALSE	2024-06-03	2024-06-17	2024-06-21	2024-08-21	Mercredi		0	11.2857	79	2024-06-19
1	7	2	14	Tumoral	FALSE	2024-06-03	2024-06-17	2024-06-21	2024-08-23	Vendredi		0	11.5714	81	2024-06-19
1	7	2	14	Tumoral	FALSE	2024-06-03	2024-06-17	2024-06-21	2024-08-26	Lundi		0	12	84	2024-06-19
1	7	2	14	Tumoral	FALSE	2024-06-03	2024-06-17	2024-06-21	2024-08-28	Mercredi		1	12.2857	86	2024-06-19
1	7	2	14	Tumoral	FALSE	2024-06-03	2024-06-17	2024-06-21	2024-08-30	Vendredi		0	12.5714	88	2024-06-19
1	7	2	14	Tumoral	FALSE	2024-06-03	2024-06-17	2024-06-21	2024-09-02	Lundi		0	13	91	2024-06-19
1	7	2	14	Tumoral	FALSE	2024-06-03	2024-06-17	2024-06-21	2024-09-04	Mercredi		0	13.2857	93	2024-06-19
1	7	2	14	Tumoral	FALSE	2024-06-03	2024-06-17	2024-06-21	2024-09-06	Vendredi		0	13.5714	95	2024-06-19
1	7	2	14	Tumoral	FALSE	2024-06-03	2024-06-17	2024-06-21	2024-09-09	Lundi		0	14	98	2024-06-19
1	7	2	14	Tumoral	FALSE	2024-06-03	2024-06-17	2024-06-21	2024-09-11	Mercredi		1	14.2857	100	2024-06-19
1	7	2	14	Tumoral	FALSE	2024-06-03	2024-06-17	2024-06-21	2024-09-13	Vendredi		0	14.5714	102	2024-06-19
1	7	2	14	Tumoral	FALSE	2024-06-03	2024-06-17	2024-06-21	2024-09-16	Lundi		1	15	105	2024-06-19
1	7	2	14	Tumoral	FALSE	2024-06-03	2024-06-17	2024-06-21	2024-09-18	Mercredi		0	15.2857	107	2024-06-19
1	7	2	14	Tumoral	FALSE	2024-06-03	2024-06-17	2024-06-21	2024-09-20	Vendredi		0	15.5714	109	2024-06-19
1	7	2	14	Tumoral	FALSE	2024-06-03	2024-06-17	2024-06-21	2024-09-23	Lundi		2	16	112	2024-06-19
1	7	2	14	Tumoral	FALSE	2024-06-03	2024-06-17	2024-06-21	2024-09-25	Mercredi		0	16.2857	114	2024-06-19
1	7	2	14	Tumoral	FALSE	2024-06-03	2024-06-17	2024-06-21	2024-09-26	Vendredi		0	16.4286	115	2024-06-19
1	7	2	14	Tumoral	FALSE	2024-06-03	2024-06-17	2024-06-21	2024-09-30	Lundi		0	17	119	2024-06-19
1	7	2	14	Tumoral	FALSE	2024-06-03	2024-06-17	2024-06-21	2024-10-02	Mercredi		1	17.2857	121	2024-06-19
1	7	2	14	Tumoral	FALSE	2024-06-03	2024-06-17	2024-06-21	2024-10-04	Vendredi		1	17.5714	123	2024-06-19
1	7	2	14	Tumoral	FALSE	2024-06-03	2024-06-17	2024-06-21	2024-10-07	Lundi		0	18	126	2024-06-19
1	7	2	14	Tumoral	FALSE	2024-06-03	2024-06-17	2024-06-21	2024-10-09	Mercredi		0	18.2857	128	2024-06-19
1	7	2	14	Tumoral	FALSE	2024-06-03	2024-06-17	2024-06-21	2024-10-11	Vendredi		0	18.5714	130	2024-06-19
1	7	2	14	Tumoral	FALSE	2024-06-03	2024-06-17	2024-06-21	2024-10-14	Lundi		0	19	133	2024-06-19
1	7	2	14	Tumoral	FALSE	2024-06-03	2024-06-17	2024-06-21	2024-10-16	Mercredi		1	19.2857	135	2024-06-19
1	7	2	14	Tumoral	FALSE	2024-06-03	2024-06-17	2024-06-21	2024-10-18	Vendredi		2	19.5714	137	2024-06-19
1	7	2	14	Tumoral	FALSE	2024-06-03	2024-06-17	2024-06-21	2024-10-21	Lundi		0	20	140	2024-06-19
1	7	2	14	Tumoral	FALSE	2024-06-03	2024-06-17	2024-06-21	2024-10-23	Mercredi		0	20.2857	142	2024-06-19
1	7	2	14	Tumoral	FALSE	2024-06-03	2024-06-17	2024-06-21	2024-10-25	Vendredi		0	20.5714	144	2024-06-19
1	7	2	14	Tumoral	FALSE	2024-06-03	2024-06-17	2024-06-21	2024-10-28	Lundi		1	21	147	2024-06-19
1	7	2	14	Tumoral	FALSE	2024-06-03	2024-06-17	2024-06-21	2024-10-30	Mercredi		0	21.2857	149	2024-06-19
1	7	2	14	Tumoral	FALSE	2024-06-03	2024-06-17	2024-06-21	2024-11-01	Vendredi		0	21.5714	151	2024-06-19
1	7	2	14	Tumoral	FALSE	2024-06-03	2024-06-17	2024-06-21	2024-11-04	Lundi		0	22	154	2024-06-19
1	8	2	15	Tumoral	TRUE	2024-06-03			2024-06-03	Lundi	A	0	0	0
1	8	2	15	Tumoral	TRUE	2024-06-03			2024-06-05	Mercredi	A	0	0.285714	2
1	8	2	15	Tumoral	TRUE	2024-06-03			2024-06-07	Vendredi	A	0	0.571429	4
1	8	2	15	Tumoral	TRUE	2024-06-03			2024-06-10	Lundi	B	0	1	7
1	8	2	15	Tumoral	TRUE	2024-06-03			2024-06-12	Mercredi	B	0	1.28571	9
1	8	2	15	Tumoral	TRUE	2024-06-03			2024-06-14	Vendredi	B	0	1.57143	11
1	8	2	15	Tumoral	TRUE	2024-06-03		2024-06-17	2024-06-17	Lundi	B	0	2	14
1	8	2	15	Tumoral	TRUE	2024-06-03	2024-06-19	2024-06-17	2024-06-19	Mercredi	B	1	2.28571	16
1	8	2	15	Tumoral	TRUE	2024-06-03	2024-06-19	2024-06-17	2024-06-21	Vendredi	B	1	2.57143	18	2024-06-21
1	8	2	15	Tumoral	TRUE	2024-06-03	2024-06-19	2024-06-17	2024-06-24	Lundi	A	2	3	21	2024-06-21
1	8	2	15	Tumoral	TRUE	2024-06-03	2024-06-19	2024-06-17	2024-06-26	Mercredi	A	1	3.28571	23	2024-06-21
1	8	2	15	Tumoral	TRUE	2024-06-03	2024-06-19	2024-06-17	2024-06-28	Vendredi	B	2	3.57143	25	2024-06-21
1	8	2	15	Tumoral	TRUE	2024-06-03	2024-06-19	2024-06-17	2024-07-01	Lundi	A	2	4	28	2024-06-21
1	8	2	15	Tumoral	TRUE	2024-06-03	2024-06-19	2024-06-17	2024-07-03	Mercredi	A	0	4.28571	30	2024-06-21
1	8	2	15	Tumoral	TRUE	2024-06-03	2024-06-19	2024-06-17	2024-07-05	Vendredi	B	2	4.57143	32	2024-06-21
1	8	2	15	Tumoral	TRUE	2024-06-03	2024-06-19	2024-06-17	2024-07-08	Lundi	B	1	5	35	2024-06-21
1	8	2	15	Tumoral	TRUE	2024-06-03	2024-06-19	2024-06-17	2024-07-10	Mercredi	A	1	5.28571	37	2024-06-21
1	8	2	15	Tumoral	TRUE	2024-06-03	2024-06-19	2024-06-17	2024-07-12	Vendredi	0	1	5.57143	39	2024-06-21
1	8	2	15	Tumoral	TRUE	2024-06-03	2024-06-19	2024-06-17	2024-07-15	Lundi	0	0	6	42	2024-06-21
1	8	2	15	Tumoral	TRUE	2024-06-03	2024-06-19	2024-06-17	2024-07-17	Mercredi	0	0	6.28571	44	2024-06-21
1	8	2	15	Tumoral	TRUE	2024-06-03	2024-06-19	2024-06-17	2024-07-19	Vendredi	0	1	6.57143	46	2024-06-21
1	8	2	15	Tumoral	TRUE	2024-06-03	2024-06-19	2024-06-17	2024-07-22	Lundi	0	1	7	49	2024-06-21
1	8	2	15	Tumoral	TRUE	2024-06-03	2024-06-19	2024-06-17	2024-07-24	Mercredi	0	0	7.28571	51	2024-06-21
1	8	2	15	Tumoral	TRUE	2024-06-03	2024-06-19	2024-06-17	2024-07-26	Vendredi	0	2	7.57143	53	2024-06-21
1	8	2	15	Tumoral	TRUE	2024-06-03	2024-06-19	2024-06-17	2024-07-29	Lundi	0	0	8	56	2024-06-21
1	8	2	15	Tumoral	TRUE	2024-06-03	2024-06-19	2024-06-17	2024-07-31	Mercredi	0	0	8.28571	58	2024-06-21
1	8	2	15	Tumoral	TRUE	2024-06-03	2024-06-19	2024-06-17	2024-08-02	Vendredi	0	1	8.57143	60	2024-06-21
1	8	2	15	Tumoral	TRUE	2024-06-03	2024-06-19	2024-06-17	2024-08-05	Lundi	0	1	9	63	2024-06-21
1	8	2	15	Tumoral	TRUE	2024-06-03	2024-06-19	2024-06-17	2024-08-07	Mercredi	0	1	9.28571	65	2024-06-21
1	8	2	15	Tumoral	TRUE	2024-06-03	2024-06-19	2024-06-17	2024-08-09	Vendredi	0	1	9.57143	67	2024-06-21
1	8	2	15	Tumoral	TRUE	2024-06-03	2024-06-19	2024-06-17	2024-08-12	Lundi	0	0	10	70	2024-06-21
1	8	2	15	Tumoral	TRUE	2024-06-03	2024-06-19	2024-06-17	2024-08-14	Mercredi	0	1	10.2857	72	2024-06-21
1	8	2	15	Tumoral	TRUE	2024-06-03	2024-06-19	2024-06-17	2024-08-16	Vendredi	0	1	10.5714	74	2024-06-21
1	8	2	15	Tumoral	TRUE	2024-06-03	2024-06-19	2024-06-17	2024-08-19	Lundi	0	0	11	77	2024-06-21
1	8	2	15	Tumoral	TRUE	2024-06-03	2024-06-19	2024-06-17	2024-08-21	Mercredi	0	0	11.2857	79	2024-06-21
1	8	2	15	Tumoral	TRUE	2024-06-03	2024-06-19	2024-06-17	2024-08-23	Vendredi	0	0	11.5714	81	2024-06-21
1	8	2	15	Tumoral	TRUE	2024-06-03	2024-06-19	2024-06-17	2024-08-26	Lundi	0	0	12	84	2024-06-21
1	8	2	15	Tumoral	TRUE	2024-06-03	2024-06-19	2024-06-17	2024-08-28	Mercredi	0	1	12.2857	86	2024-06-21
1	8	2	15	Tumoral	TRUE	2024-06-03	2024-06-19	2024-06-17	2024-08-30	Vendredi	0	1	12.5714	88	2024-06-21
1	8	2	15	Tumoral	TRUE	2024-06-03	2024-06-19	2024-06-17	2024-09-02	Lundi	0	0	13	91	2024-06-21
1	8	2	15	Tumoral	TRUE	2024-06-03	2024-06-19	2024-06-17	2024-09-04	Mercredi	0	0	13.2857	93	2024-06-21
1	8	2	15	Tumoral	TRUE	2024-06-03	2024-06-19	2024-06-17	2024-09-06	Vendredi	0	0	13.5714	95	2024-06-21
1	8	2	15	Tumoral	TRUE	2024-06-03	2024-06-19	2024-06-17	2024-09-09	Lundi	0	0	14	98	2024-06-21
1	8	2	15	Tumoral	TRUE	2024-06-03	2024-06-19	2024-06-17	2024-09-11	Mercredi	0	0	14.2857	100	2024-06-21
1	8	2	15	Tumoral	TRUE	2024-06-03	2024-06-19	2024-06-17	2024-09-13	Vendredi	0	0	14.5714	102	2024-06-21
1	8	2	15	Tumoral	TRUE	2024-06-03	2024-06-19	2024-06-17	2024-09-16	Lundi	0	1	15	105	2024-06-21
1	8	2	15	Tumoral	TRUE	2024-06-03	2024-06-19	2024-06-17	2024-09-18	Mercredi	0	0	15.2857	107	2024-06-21
1	8	2	15	Tumoral	TRUE	2024-06-03	2024-06-19	2024-06-17	2024-09-20	Vendredi	0	1	15.5714	109	2024-06-21
1	8	2	15	Tumoral	TRUE	2024-06-03	2024-06-19	2024-06-17	2024-09-23	Lundi	0	0	16	112	2024-06-21
1	8	2	15	Tumoral	TRUE	2024-06-03	2024-06-19	2024-06-17	2024-09-25	Mercredi	0	0	16.2857	114	2024-06-21
1	8	2	15	Tumoral	TRUE	2024-06-03	2024-06-19	2024-06-17	2024-09-26	Vendredi	0	0	16.4286	115	2024-06-21
1	8	2	15	Tumoral	TRUE	2024-06-03	2024-06-19	2024-06-17	2024-09-30	Lundi	0	2	17	119	2024-06-21
1	8	2	15	Tumoral	TRUE	2024-06-03	2024-06-19	2024-06-17	2024-10-02	Mercredi	0	0	17.2857	121	2024-06-21
1	8	2	15	Tumoral	TRUE	2024-06-03	2024-06-19	2024-06-17	2024-10-04	Vendredi	0	0	17.5714	123	2024-06-21
1	8	2	15	Tumoral	TRUE	2024-06-03	2024-06-19	2024-06-17	2024-10-07	Lundi	0	0	18	126	2024-06-21
1	8	2	15	Tumoral	TRUE	2024-06-03	2024-06-19	2024-06-17	2024-10-09	Mercredi	0	1	18.2857	128	2024-06-21
1	8	2	15	Tumoral	TRUE	2024-06-03	2024-06-19	2024-06-17	2024-10-11	Vendredi	0	0	18.5714	130	2024-06-21
1	8	2	15	Tumoral	TRUE	2024-06-03	2024-06-19	2024-06-17	2024-10-14	Lundi	0	0	19	133	2024-06-21
1	8	2	15	Tumoral	TRUE	2024-06-03	2024-06-19	2024-06-17	2024-10-16	Mercredi	0	0	19.2857	135	2024-06-21
1	8	2	15	Tumoral	TRUE	2024-06-03	2024-06-19	2024-06-17	2024-10-18	Vendredi	0	1	19.5714	137	2024-06-21
1	8	2	15	Tumoral	TRUE	2024-06-03	2024-06-19	2024-06-17	2024-10-21	Lundi	0	0	20	140	2024-06-21
1	8	2	15	Tumoral	TRUE	2024-06-03	2024-06-19	2024-06-17	2024-10-23	Mercredi	0	0	20.2857	142	2024-06-21
1	8	2	15	Tumoral	TRUE	2024-06-03	2024-06-19	2024-06-17	2024-10-25	Vendredi	0	0	20.5714	144	2024-06-21
1	8	2	15	Tumoral	TRUE	2024-06-03	2024-06-19	2024-06-17	2024-10-28	Lundi	0	0	21	147	2024-06-21
1	8	2	15	Tumoral	TRUE	2024-06-03	2024-06-19	2024-06-17	2024-10-30	Mercredi	0	3	21.2857	149	2024-06-21
1	8	2	15	Tumoral	TRUE	2024-06-03	2024-06-19	2024-06-17	2024-11-01	Vendredi	0	0	21.5714	151	2024-06-21
1	8	2	15	Tumoral	TRUE	2024-06-03	2024-06-19	2024-06-17	2024-11-04	Lundi	0	0	22	154	2024-06-21
1	8	2	16	Tumoral	FALSE	2024-06-03			2024-06-03	Lundi		0	0	0
1	8	2	16	Tumoral	FALSE	2024-06-03			2024-06-05	Mercredi		0	0.285714	2
1	8	2	16	Tumoral	FALSE	2024-06-03			2024-06-07	Vendredi		0	0.571429	4
1	8	2	16	Tumoral	FALSE	2024-06-03			2024-06-10	Lundi		0	1	7
1	8	2	16	Tumoral	FALSE	2024-06-03	2024-06-12	2024-06-12	2024-06-12	Mercredi		1	1.28571	9
1	8	2	16	Tumoral	FALSE	2024-06-03	2024-06-12	2024-06-12	2024-06-14	Vendredi		1	1.57143	11
1	8	2	16	Tumoral	FALSE	2024-06-03	2024-06-12	2024-06-12	2024-06-17	Lundi		0	2	14
1	8	2	16	Tumoral	FALSE	2024-06-03	2024-06-12	2024-06-12	2024-06-19	Mercredi		2	2.28571	16
1	8	2	16	Tumoral	FALSE	2024-06-03	2024-06-12	2024-06-12	2024-06-21	Vendredi		1	2.57143	18
1	8	2	16	Tumoral	FALSE	2024-06-03	2024-06-12	2024-06-12	2024-06-24	Lundi		0	3	21
1	8	2	16	Tumoral	FALSE	2024-06-03	2024-06-12	2024-06-12	2024-06-26	Mercredi		0	3.28571	23	2024-06-26
1	8	2	16	Tumoral	FALSE	2024-06-03	2024-06-12	2024-06-12	2024-06-28	Vendredi		2	3.57143	25	2024-06-26
1	8	2	16	Tumoral	FALSE	2024-06-03	2024-06-12	2024-06-12	2024-07-01	Lundi		0	4	28	2024-06-26
1	8	2	16	Tumoral	FALSE	2024-06-03	2024-06-12	2024-06-12	2024-07-03	Mercredi		1	4.28571	30	2024-06-26
1	8	2	16	Tumoral	FALSE	2024-06-03	2024-06-12	2024-06-12	2024-07-05	Vendredi		1	4.57143	32	2024-06-26
1	8	2	16	Tumoral	FALSE	2024-06-03	2024-06-12	2024-06-12	2024-07-08	Lundi		1	5	35	2024-06-26
1	8	2	16	Tumoral	FALSE	2024-06-03	2024-06-12	2024-06-12	2024-07-10	Mercredi		1	5.28571	37	2024-06-26
1	8	2	16	Tumoral	FALSE	2024-06-03	2024-06-12	2024-06-12	2024-07-12	Vendredi		2	5.57143	39	2024-06-26
1	8	2	16	Tumoral	FALSE	2024-06-03	2024-06-12	2024-06-12	2024-07-15	Lundi		1	6	42	2024-06-26
1	8	2	16	Tumoral	FALSE	2024-06-03	2024-06-12	2024-06-12	2024-07-17	Mercredi		2	6.28571	44	2024-06-26
1	8	2	16	Tumoral	FALSE	2024-06-03	2024-06-12	2024-06-12	2024-07-19	Vendredi		1	6.57143	46	2024-06-26
1	8	2	16	Tumoral	FALSE	2024-06-03	2024-06-12	2024-06-12	2024-07-22	Lundi		1	7	49	2024-06-26
1	8	2	16	Tumoral	FALSE	2024-06-03	2024-06-12	2024-06-12	2024-07-24	Mercredi		0	7.28571	51	2024-06-26
1	8	2	16	Tumoral	FALSE	2024-06-03	2024-06-12	2024-06-12	2024-07-26	Vendredi		3	7.57143	53	2024-06-26
1	8	2	16	Tumoral	FALSE	2024-06-03	2024-06-12	2024-06-12	2024-07-29	Lundi		1	8	56	2024-06-26
1	8	2	16	Tumoral	FALSE	2024-06-03	2024-06-12	2024-06-12	2024-07-31	Mercredi		1	8.28571	58	2024-06-26
1	8	2	16	Tumoral	FALSE	2024-06-03	2024-06-12	2024-06-12	2024-08-02	Vendredi		1	8.57143	60	2024-06-26
1	8	2	16	Tumoral	FALSE	2024-06-03	2024-06-12	2024-06-12	2024-08-05	Lundi		3	9	63	2024-06-26
1	8	2	16	Tumoral	FALSE	2024-06-03	2024-06-12	2024-06-12	2024-08-07	Mercredi		2	9.28571	65	2024-06-26
1	8	2	16	Tumoral	FALSE	2024-06-03	2024-06-12	2024-06-12	2024-08-09	Vendredi		0	9.57143	67	2024-06-26
1	8	2	16	Tumoral	FALSE	2024-06-03	2024-06-12	2024-06-12	2024-08-12	Lundi		2	10	70	2024-06-26
1	8	2	16	Tumoral	FALSE	2024-06-03	2024-06-12	2024-06-12	2024-08-14	Mercredi		1	10.2857	72	2024-06-26
1	8	2	16	Tumoral	FALSE	2024-06-03	2024-06-12	2024-06-12	2024-08-16	Vendredi		1	10.5714	74	2024-06-26
1	8	2	16	Tumoral	FALSE	2024-06-03	2024-06-12	2024-06-12	2024-08-19	Lundi		0	11	77	2024-06-26
1	8	2	16	Tumoral	FALSE	2024-06-03	2024-06-12	2024-06-12	2024-08-21	Mercredi		0	11.2857	79	2024-06-26
1	8	2	16	Tumoral	FALSE	2024-06-03	2024-06-12	2024-06-12	2024-08-23	Vendredi		1	11.5714	81	2024-06-26
1	8	2	16	Tumoral	FALSE	2024-06-03	2024-06-12	2024-06-12	2024-08-26	Lundi		1	12	84	2024-06-26
1	8	2	16	Tumoral	FALSE	2024-06-03	2024-06-12	2024-06-12	2024-08-28	Mercredi		2	12.2857	86	2024-06-26
1	8	2	16	Tumoral	FALSE	2024-06-03	2024-06-12	2024-06-12	2024-08-30	Vendredi		0	12.5714	88	2024-06-26
1	8	2	16	Tumoral	FALSE	2024-06-03	2024-06-12	2024-06-12	2024-09-02	Lundi		1	13	91	2024-06-26
1	8	2	16	Tumoral	FALSE	2024-06-03	2024-06-12	2024-06-12	2024-09-04	Mercredi		1	13.2857	93	2024-06-26
1	8	2	16	Tumoral	FALSE	2024-06-03	2024-06-12	2024-06-12	2024-09-06	Vendredi		0	13.5714	95	2024-06-26
1	8	2	16	Tumoral	FALSE	2024-06-03	2024-06-12	2024-06-12	2024-09-09	Lundi		1	14	98	2024-06-26
1	8	2	16	Tumoral	FALSE	2024-06-03	2024-06-12	2024-06-12	2024-09-11	Mercredi		1	14.2857	100	2024-06-26
1	8	2	16	Tumoral	FALSE	2024-06-03	2024-06-12	2024-06-12	2024-09-13	Vendredi		1	14.5714	102	2024-06-26
1	8	2	16	Tumoral	FALSE	2024-06-03	2024-06-12	2024-06-12	2024-09-16	Lundi		1	15	105	2024-06-26
1	8	2	16	Tumoral	FALSE	2024-06-03	2024-06-12	2024-06-12	2024-09-18	Mercredi		1	15.2857	107	2024-06-26
1	8	2	16	Tumoral	FALSE	2024-06-03	2024-06-12	2024-06-12	2024-09-20	Vendredi		1	15.5714	109	2024-06-26
1	8	2	16	Tumoral	FALSE	2024-06-03	2024-06-12	2024-06-12	2024-09-23	Lundi		1	16	112	2024-06-26
1	8	2	16	Tumoral	FALSE	2024-06-03	2024-06-12	2024-06-12	2024-09-25	Mercredi		2	16.2857	114	2024-06-26
1	8	2	16	Tumoral	FALSE	2024-06-03	2024-06-12	2024-06-12	2024-09-26	Vendredi		0	16.4286	115	2024-06-26
1	8	2	16	Tumoral	FALSE	2024-06-03	2024-06-12	2024-06-12	2024-09-30	Lundi		3	17	119	2024-06-26
1	8	2	16	Tumoral	FALSE	2024-06-03	2024-06-12	2024-06-12	2024-10-02	Mercredi		0	17.2857	121	2024-06-26
1	8	2	16	Tumoral	FALSE	2024-06-03	2024-06-12	2024-06-12	2024-10-04	Vendredi		2	17.5714	123	2024-06-26
1	8	2	16	Tumoral	FALSE	2024-06-03	2024-06-12	2024-06-12	2024-10-07	Lundi		0	18	126	2024-06-26
1	8	2	16	Tumoral	FALSE	2024-06-03	2024-06-12	2024-06-12	2024-10-09	Mercredi		1	18.2857	128	2024-06-26
1	8	2	16	Tumoral	FALSE	2024-06-03	2024-06-12	2024-06-12	2024-10-11	Vendredi		1	18.5714	130	2024-06-26
1	8	2	16	Tumoral	FALSE	2024-06-03	2024-06-12	2024-06-12	2024-10-14	Lundi		0	19	133	2024-06-26
1	8	2	16	Tumoral	FALSE	2024-06-03	2024-06-12	2024-06-12	2024-10-16	Mercredi		3	19.2857	135	2024-06-26
1	8	2	16	Tumoral	FALSE	2024-06-03	2024-06-12	2024-06-12	2024-10-18	Vendredi		0	19.5714	137	2024-06-26
1	8	2	16	Tumoral	FALSE	2024-06-03	2024-06-12	2024-06-12	2024-10-21	Lundi		1	20	140	2024-06-26
1	8	2	16	Tumoral	FALSE	2024-06-03	2024-06-12	2024-06-12	2024-10-23	Mercredi		0	20.2857	142	2024-06-26
1	8	2	16	Tumoral	FALSE	2024-06-03	2024-06-12	2024-06-12	2024-10-25	Vendredi		0	20.5714	144	2024-06-26
1	8	2	16	Tumoral	FALSE	2024-06-03	2024-06-12	2024-06-12	2024-10-28	Lundi		1	21	147	2024-06-26
1	8	2	16	Tumoral	FALSE	2024-06-03	2024-06-12	2024-06-12	2024-10-30	Mercredi		2	21.2857	149	2024-06-26
1	8	2	16	Tumoral	FALSE	2024-06-03	2024-06-12	2024-06-12	2024-11-01	Vendredi		0	21.5714	151	2024-06-26
1	8	2	16	Tumoral	FALSE	2024-06-03	2024-06-12	2024-06-12	2024-11-04	Lundi		1	22	154	2024-06-26
1	9	2	17	Tumoral	FALSE	2024-06-03			2024-06-03	Lundi		0	0	0
1	9	2	17	Tumoral	FALSE	2024-06-03			2024-06-05	Mercredi		0	0.285714	2
1	9	2	17	Tumoral	FALSE	2024-06-03			2024-06-07	Vendredi		0	0.571429	4
1	9	2	17	Tumoral	FALSE	2024-06-03			2024-06-10	Lundi		0	1	7
1	9	2	17	Tumoral	FALSE	2024-06-03	2024-06-12		2024-06-12	Mercredi		1	1.28571	9
1	9	2	17	Tumoral	FALSE	2024-06-03	2024-06-12		2024-06-14	Vendredi		0	1.57143	11
1	9	2	17	Tumoral	FALSE	2024-06-03	2024-06-12		2024-06-17	Lundi		0	2	14
1	9	2	17	Tumoral	FALSE	2024-06-03	2024-06-12		2024-06-19	Mercredi		1	2.28571	16
1	9	2	17	Tumoral	FALSE	2024-06-03	2024-06-12		2024-06-21	Vendredi		2	2.57143	18
1	9	2	17	Tumoral	FALSE	2024-06-03	2024-06-12		2024-06-24	Lundi		1	3	21
1	9	2	17	Tumoral	FALSE	2024-06-03	2024-06-12	2024-06-26	2024-06-26	Mercredi		1	3.28571	23	2024-06-26
1	9	2	17	Tumoral	FALSE	2024-06-03	2024-06-12	2024-06-26	2024-06-28	Vendredi		1	3.57143	25	2024-06-26
1	9	2	17	Tumoral	FALSE	2024-06-03	2024-06-12	2024-06-26	2024-07-01	Lundi		0	4	28	2024-06-26
1	9	2	17	Tumoral	FALSE	2024-06-03	2024-06-12	2024-06-26	2024-07-03	Mercredi		2	4.28571	30	2024-06-26
1	9	2	17	Tumoral	FALSE	2024-06-03	2024-06-12	2024-06-26	2024-07-05	Vendredi		1	4.57143	32	2024-06-26
1	9	2	17	Tumoral	FALSE	2024-06-03	2024-06-12	2024-06-26	2024-07-08	Lundi		2	5	35	2024-06-26
1	9	2	17	Tumoral	FALSE	2024-06-03	2024-06-12	2024-06-26	2024-07-10	Mercredi		1	5.28571	37	2024-06-26
1	9	2	17	Tumoral	FALSE	2024-06-03	2024-06-12	2024-06-26	2024-07-12	Vendredi		1	5.57143	39	2024-06-26
1	9	2	17	Tumoral	FALSE	2024-06-03	2024-06-12	2024-06-26	2024-07-15	Lundi		0	6	42	2024-06-26
1	9	2	17	Tumoral	FALSE	2024-06-03	2024-06-12	2024-06-26	2024-07-17	Mercredi		3	6.28571	44	2024-06-26
1	9	2	17	Tumoral	FALSE	2024-06-03	2024-06-12	2024-06-26	2024-07-19	Vendredi		0	6.57143	46	2024-06-26
1	9	2	17	Tumoral	FALSE	2024-06-03	2024-06-12	2024-06-26	2024-07-22	Lundi		0	7	49	2024-06-26
1	9	2	17	Tumoral	FALSE	2024-06-03	2024-06-12	2024-06-26	2024-07-24	Mercredi		1	7.28571	51	2024-06-26
1	9	2	17	Tumoral	FALSE	2024-06-03	2024-06-12	2024-06-26	2024-07-26	Vendredi		1	7.57143	53	2024-06-26
1	9	2	17	Tumoral	FALSE	2024-06-03	2024-06-12	2024-06-26	2024-07-29	Lundi		2	8	56	2024-06-26
1	9	2	17	Tumoral	FALSE	2024-06-03	2024-06-12	2024-06-26	2024-07-31	Mercredi		0	8.28571	58	2024-06-26
1	9	2	17	Tumoral	FALSE	2024-06-03	2024-06-12	2024-06-26	2024-08-02	Vendredi		1	8.57143	60	2024-06-26
1	9	2	17	Tumoral	FALSE	2024-06-03	2024-06-12	2024-06-26	2024-08-05	Lundi		3	9	63	2024-06-26
1	9	2	17	Tumoral	FALSE	2024-06-03	2024-06-12	2024-06-26	2024-08-07	Mercredi		1	9.28571	65	2024-06-26
1	9	2	17	Tumoral	FALSE	2024-06-03	2024-06-12	2024-06-26	2024-08-09	Vendredi		0	9.57143	67	2024-06-26
1	9	2	17	Tumoral	FALSE	2024-06-03	2024-06-12	2024-06-26	2024-08-12	Lundi		2	10	70	2024-06-26
1	9	2	17	Tumoral	FALSE	2024-06-03	2024-06-12	2024-06-26	2024-08-14	Mercredi		2	10.2857	72	2024-06-26
1	9	2	17	Tumoral	FALSE	2024-06-03	2024-06-12	2024-06-26	2024-08-16	Vendredi		0	10.5714	74	2024-06-26
1	9	2	17	Tumoral	FALSE	2024-06-03	2024-06-12	2024-06-26	2024-08-19	Lundi		0	11	77	2024-06-26
1	9	2	17	Tumoral	FALSE	2024-06-03	2024-06-12	2024-06-26	2024-08-21	Mercredi		0	11.2857	79	2024-06-26
1	9	2	17	Tumoral	FALSE	2024-06-03	2024-06-12	2024-06-26	2024-08-23	Vendredi		0	11.5714	81	2024-06-26
1	9	2	17	Tumoral	FALSE	2024-06-03	2024-06-12	2024-06-26	2024-08-26	Lundi		0	12	84	2024-06-26
1	9	2	17	Tumoral	FALSE	2024-06-03	2024-06-12	2024-06-26	2024-08-28	Mercredi		1	12.2857	86	2024-06-26
1	9	2	17	Tumoral	FALSE	2024-06-03	2024-06-12	2024-06-26	2024-08-30	Vendredi		0	12.5714	88	2024-06-26
1	9	2	17	Tumoral	FALSE	2024-06-03	2024-06-12	2024-06-26	2024-09-02	Lundi		0	13	91	2024-06-26
1	9	2	17	Tumoral	FALSE	2024-06-03	2024-06-12	2024-06-26	2024-09-04	Mercredi		0	13.2857	93	2024-06-26
1	9	2	17	Tumoral	FALSE	2024-06-03	2024-06-12	2024-06-26	2024-09-06	Vendredi		1	13.5714	95	2024-06-26
1	9	2	17	Tumoral	FALSE	2024-06-03	2024-06-12	2024-06-26	2024-09-09	Lundi		2	14	98	2024-06-26
1	9	2	17	Tumoral	FALSE	2024-06-03	2024-06-12	2024-06-26	2024-09-11	Mercredi		1	14.2857	100	2024-06-26
1	9	2	17	Tumoral	FALSE	2024-06-03	2024-06-12	2024-06-26	2024-09-13	Vendredi		0	14.5714	102	2024-06-26
1	9	2	17	Tumoral	FALSE	2024-06-03	2024-06-12	2024-06-26	2024-09-16	Lundi		2	15	105	2024-06-26
1	9	2	17	Tumoral	FALSE	2024-06-03	2024-06-12	2024-06-26	2024-09-18	Mercredi		1	15.2857	107	2024-06-26
1	9	2	17	Tumoral	FALSE	2024-06-03	2024-06-12	2024-06-26	2024-09-20	Vendredi		1	15.5714	109	2024-06-26
1	9	2	17	Tumoral	FALSE	2024-06-03	2024-06-12	2024-06-26	2024-09-23	Lundi		1	16	112	2024-06-26
1	9	2	17	Tumoral	FALSE	2024-06-03	2024-06-12	2024-06-26	2024-09-25	Mercredi		2	16.2857	114	2024-06-26
1	9	2	17	Tumoral	FALSE	2024-06-03	2024-06-12	2024-06-26	2024-09-26	Vendredi		0	16.4286	115	2024-06-26
1	9	2	17	Tumoral	FALSE	2024-06-03	2024-06-12	2024-06-26	2024-09-30	Lundi		0	17	119	2024-06-26
1	9	2	17	Tumoral	FALSE	2024-06-03	2024-06-12	2024-06-26	2024-10-02	Mercredi		1	17.2857	121	2024-06-26
1	9	2	17	Tumoral	FALSE	2024-06-03	2024-06-12	2024-06-26	2024-10-04	Vendredi		0	17.5714	123	2024-06-26
1	9	2	17	Tumoral	FALSE	2024-06-03	2024-06-12	2024-06-26	2024-10-07	Lundi		1	18	126	2024-06-26
1	9	2	17	Tumoral	FALSE	2024-06-03	2024-06-12	2024-06-26	2024-10-09	Mercredi		0	18.2857	128	2024-06-26
1	9	2	17	Tumoral	FALSE	2024-06-03	2024-06-12	2024-06-26	2024-10-11	Vendredi		0	18.5714	130	2024-06-26
1	9	2	17	Tumoral	FALSE	2024-06-03	2024-06-12	2024-06-26	2024-10-14	Lundi		0	19	133	2024-06-26
1	9	2	17	Tumoral	FALSE	2024-06-03	2024-06-12	2024-06-26	2024-10-16	Mercredi		1	19.2857	135	2024-06-26	2024-10-16
1	9	2	17	Tumoral	FALSE	2024-06-03	2024-06-12	2024-06-26	2024-10-18	Vendredi		0	19.5714	137	2024-06-26	2024-10-16
1	9	2	17	Tumoral	FALSE	2024-06-03	2024-06-12	2024-06-26	2024-10-21	Lundi		0	20	140	2024-06-26
1	9	2	17	Tumoral	FALSE	2024-06-03	2024-06-12	2024-06-26	2024-10-23	Mercredi		0	20.2857	142	2024-06-26	2024-10-16
1	9	2	17	Tumoral	FALSE	2024-06-03	2024-06-12	2024-06-26	2024-10-25	Vendredi		0	20.5714	144	2024-06-26	2024-10-16
1	9	2	17	Tumoral	FALSE	2024-06-03	2024-06-12	2024-06-26	2024-10-28	Lundi		0	21	147	2024-06-26
1	9	2	17	Tumoral	FALSE	2024-06-03	2024-06-12	2024-06-26	2024-10-30	Mercredi		0	21.2857	149	2024-06-26	2024-10-16
1	9	2	17	Tumoral	FALSE	2024-06-03	2024-06-12	2024-06-26	2024-11-01	Vendredi		0	21.5714	151	2024-06-26	2024-10-16
1	9	2	17	Tumoral	FALSE	2024-06-03	2024-06-12	2024-06-26	2024-11-04	Lundi		0	22	154	2024-06-26
1	9	2	18	Tumoral	TRUE	2024-06-03			2024-06-03	Lundi	A	0	0	0
1	9	2	18	Tumoral	TRUE	2024-06-03			2024-06-05	Mercredi	A	0	0.285714	2
1	9	2	18	Tumoral	TRUE	2024-06-03			2024-06-07	Vendredi	A	0	0.571429	4
1	9	2	18	Tumoral	TRUE	2024-06-03			2024-06-10	Lundi	B	0	1	7
1	9	2	18	Tumoral	TRUE	2024-06-03	2024-06-12		2024-06-12	Mercredi	B	1	1.28571	9
1	9	2	18	Tumoral	TRUE	2024-06-03	2024-06-12		2024-06-14	Vendredi	B	0	1.57143	11
1	9	2	18	Tumoral	TRUE	2024-06-03	2024-06-12	2024-06-17	2024-06-17	Lundi	B	1	2	14	2024-06-17
1	9	2	18	Tumoral	TRUE	2024-06-03	2024-06-12	2024-06-17	2024-06-19	Mercredi	B	1	2.28571	16	2024-06-17
1	9	2	18	Tumoral	TRUE	2024-06-03	2024-06-12	2024-06-17	2024-06-21	Vendredi	B	0	2.57143	18	2024-06-17
1	9	2	18	Tumoral	TRUE	2024-06-03	2024-06-12	2024-06-17	2024-06-24	Lundi	C	0	3	21	2024-06-17
1	9	2	18	Tumoral	TRUE	2024-06-03	2024-06-12	2024-06-17	2024-06-26	Mercredi	0	1	3.28571	23	2024-06-17
1	9	2	18	Tumoral	TRUE	2024-06-03	2024-06-12	2024-06-17	2024-06-28	Vendredi	0	0	3.57143	25	2024-06-17
1	9	2	18	Tumoral	TRUE	2024-06-03	2024-06-12	2024-06-17	2024-07-01	Lundi	0	2	4	28	2024-06-17
1	9	2	18	Tumoral	TRUE	2024-06-03	2024-06-12	2024-06-17	2024-07-03	Mercredi	0	0	4.28571	30	2024-06-17
1	9	2	18	Tumoral	TRUE	2024-06-03	2024-06-12	2024-06-17	2024-07-05	Vendredi	0	1	4.57143	32	2024-06-17
1	9	2	18	Tumoral	TRUE	2024-06-03	2024-06-12	2024-06-17	2024-07-08	Lundi	0	2	5	35	2024-06-17
1	9	2	18	Tumoral	TRUE	2024-06-03	2024-06-12	2024-06-17	2024-07-10	Mercredi	0	1	5.28571	37	2024-06-17
1	9	2	18	Tumoral	TRUE	2024-06-03	2024-06-12	2024-06-17	2024-07-12	Vendredi	0	1	5.57143	39	2024-06-17
1	9	2	18	Tumoral	TRUE	2024-06-03	2024-06-12	2024-06-17	2024-07-15	Lundi	0	1	6	42	2024-06-17
1	9	2	18	Tumoral	TRUE	2024-06-03	2024-06-12	2024-06-17	2024-07-17	Mercredi	0	0	6.28571	44	2024-06-17
1	9	2	18	Tumoral	TRUE	2024-06-03	2024-06-12	2024-06-17	2024-07-19	Vendredi	0	1	6.57143	46	2024-06-17
1	9	2	18	Tumoral	TRUE	2024-06-03	2024-06-12	2024-06-17	2024-07-22	Lundi	0	1	7	49	2024-06-17
1	9	2	18	Tumoral	TRUE	2024-06-03	2024-06-12	2024-06-17	2024-07-24	Mercredi	0	1	7.28571	51	2024-06-17
1	9	2	18	Tumoral	TRUE	2024-06-03	2024-06-12	2024-06-17	2024-07-26	Vendredi	0	1	7.57143	53	2024-06-17
1	9	2	18	Tumoral	TRUE	2024-06-03	2024-06-12	2024-06-17	2024-07-29	Lundi	0	1	8	56	2024-06-17
1	9	2	18	Tumoral	TRUE	2024-06-03	2024-06-12	2024-06-17	2024-07-31	Mercredi	0	1	8.28571	58	2024-06-17
1	9	2	18	Tumoral	TRUE	2024-06-03	2024-06-12	2024-06-17	2024-08-02	Vendredi	0	0	8.57143	60	2024-06-17
1	9	2	18	Tumoral	TRUE	2024-06-03	2024-06-12	2024-06-17	2024-08-05	Lundi	0	2	9	63	2024-06-17
1	9	2	18	Tumoral	TRUE	2024-06-03	2024-06-12	2024-06-17	2024-08-07	Mercredi	0	0	9.28571	65	2024-06-17
1	9	2	18	Tumoral	TRUE	2024-06-03	2024-06-12	2024-06-17	2024-08-09	Vendredi	0	0	9.57143	67	2024-06-17
1	9	2	18	Tumoral	TRUE	2024-06-03	2024-06-12	2024-06-17	2024-08-12	Lundi	0	0	10	70	2024-06-17
1	9	2	18	Tumoral	TRUE	2024-06-03	2024-06-12	2024-06-17	2024-08-14	Mercredi	0	0	10.2857	72	2024-06-17
1	9	2	18	Tumoral	TRUE	2024-06-03	2024-06-12	2024-06-17	2024-08-16	Vendredi	0	0	10.5714	74	2024-06-17
1	9	2	18	Tumoral	TRUE	2024-06-03	2024-06-12	2024-06-17	2024-08-19	Lundi	0	2	11	77	2024-06-17
1	9	2	18	Tumoral	TRUE	2024-06-03	2024-06-12	2024-06-17	2024-08-21	Mercredi	0	1	11.2857	79	2024-06-17
1	9	2	18	Tumoral	TRUE	2024-06-03	2024-06-12	2024-06-17	2024-08-23	Vendredi	0	0	11.5714	81	2024-06-17
1	9	2	18	Tumoral	TRUE	2024-06-03	2024-06-12	2024-06-17	2024-08-26	Lundi	0	0	12	84	2024-06-17
1	9	2	18	Tumoral	TRUE	2024-06-03	2024-06-12	2024-06-17	2024-08-28	Mercredi	0	0	12.2857	86	2024-06-17
1	9	2	18	Tumoral	TRUE	2024-06-03	2024-06-12	2024-06-17	2024-08-30	Vendredi	0	0	12.5714	88	2024-06-17
1	9	2	18	Tumoral	TRUE	2024-06-03	2024-06-12	2024-06-17	2024-09-02	Lundi	0	0	13	91	2024-06-17
1	9	2	18	Tumoral	TRUE	2024-06-03	2024-06-12	2024-06-17	2024-09-04	Mercredi	0	0	13.2857	93	2024-06-17
1	9	2	18	Tumoral	TRUE	2024-06-03	2024-06-12	2024-06-17	2024-09-06	Vendredi	0	0	13.5714	95	2024-06-17
1	9	2	18	Tumoral	TRUE	2024-06-03	2024-06-12	2024-06-17	2024-09-09	Lundi	0	0	14	98	2024-06-17
1	9	2	18	Tumoral	TRUE	2024-06-03	2024-06-12	2024-06-17	2024-09-11	Mercredi	0	0	14.2857	100	2024-06-17
1	9	2	18	Tumoral	TRUE	2024-06-03	2024-06-12	2024-06-17	2024-09-13	Vendredi	0	0	14.5714	102	2024-06-17
1	9	2	18	Tumoral	TRUE	2024-06-03	2024-06-12	2024-06-17	2024-09-16	Lundi	0	0	15	105	2024-06-17
1	9	2	18	Tumoral	TRUE	2024-06-03	2024-06-12	2024-06-17	2024-09-18	Mercredi	0	1	15.2857	107	2024-06-17
1	9	2	18	Tumoral	TRUE	2024-06-03	2024-06-12	2024-06-17	2024-09-20	Vendredi	0	0	15.5714	109	2024-06-17
1	9	2	18	Tumoral	TRUE	2024-06-03	2024-06-12	2024-06-17	2024-09-23	Lundi	0	0	16	112	2024-06-17
1	9	2	18	Tumoral	TRUE	2024-06-03	2024-06-12	2024-06-17	2024-09-25	Mercredi	0	0	16.2857	114	2024-06-17
1	9	2	18	Tumoral	TRUE	2024-06-03	2024-06-12	2024-06-17	2024-09-26	Vendredi	0	1	16.4286	115	2024-06-17
1	9	2	18	Tumoral	TRUE	2024-06-03	2024-06-12	2024-06-17	2024-09-30	Lundi	0	0	17	119	2024-06-17
1	9	2	18	Tumoral	TRUE	2024-06-03	2024-06-12	2024-06-17	2024-10-02	Mercredi	0	0	17.2857	121	2024-06-17
1	9	2	18	Tumoral	TRUE	2024-06-03	2024-06-12	2024-06-17	2024-10-04	Vendredi	0	0	17.5714	123	2024-06-17
1	9	2	18	Tumoral	TRUE	2024-06-03	2024-06-12	2024-06-17	2024-10-07	Lundi	0	0	18	126	2024-06-17
1	9	2	18	Tumoral	TRUE	2024-06-03	2024-06-12	2024-06-17	2024-10-09	Mercredi	0	2	18.2857	128	2024-06-17
1	9	2	18	Tumoral	TRUE	2024-06-03	2024-06-12	2024-06-17	2024-10-11	Vendredi	0	0	18.5714	130	2024-06-17
1	9	2	18	Tumoral	TRUE	2024-06-03	2024-06-12	2024-06-17	2024-10-14	Lundi	0	0	19	133	2024-06-17
1	9	2	18	Tumoral	TRUE	2024-06-03	2024-06-12	2024-06-17	2024-10-16	Mercredi	0	1	19.2857	135	2024-06-17
1	9	2	18	Tumoral	TRUE	2024-06-03	2024-06-12	2024-06-17	2024-10-18	Vendredi	0	1	19.5714	137	2024-06-17
1	9	2	18	Tumoral	TRUE	2024-06-03	2024-06-12	2024-06-17	2024-10-21	Lundi	0	1	20	140	2024-06-17
1	9	2	18	Tumoral	TRUE	2024-06-03	2024-06-12	2024-06-17	2024-10-23	Mercredi	0	0	20.2857	142	2024-06-17
1	9	2	18	Tumoral	TRUE	2024-06-03	2024-06-12	2024-06-17	2024-10-25	Vendredi	0	0	20.5714	144	2024-06-17
1	9	2	18	Tumoral	TRUE	2024-06-03	2024-06-12	2024-06-17	2024-10-28	Lundi	0	1	21	147	2024-06-17
1	9	2	18	Tumoral	TRUE	2024-06-03	2024-06-12	2024-06-17	2024-10-30	Mercredi	0	2	21.2857	149	2024-06-17
1	9	2	18	Tumoral	TRUE	2024-06-03	2024-06-12	2024-06-17	2024-11-01	Vendredi	0	0	21.5714	151	2024-06-17
1	9	2	18	Tumoral	TRUE	2024-06-03	2024-06-12	2024-06-17	2024-11-04	Lundi	0	1	22	154	2024-06-17
3	10	6	19	Tumoral	FALSE	2024-06-17			2024-06-17	Lundi		0	0	0
3	10	6	19	Tumoral	FALSE	2024-06-17			2024-06-19	Mercredi		0	0.285714	2
3	10	6	19	Tumoral	FALSE	2024-06-17			2024-06-21	Vendredi		0	0.571429	4
3	10	6	19	Tumoral	FALSE	2024-06-17			2024-06-24	Lundi		0	1	7
3	10	6	19	Tumoral	FALSE	2024-06-17			2024-06-26	Mercredi		0	1.28571	9	2024-06-26
3	10	6	19	Tumoral	FALSE	2024-06-17	2024-06-28		2024-06-28	Vendredi		1	1.57143	11	2024-06-26
3	10	6	19	Tumoral	FALSE	2024-06-17	2024-06-28		2024-07-01	Lundi		1	2	14	2024-06-26
3	10	6	19	Tumoral	FALSE	2024-06-17	2024-06-28		2024-07-03	Mercredi		1	2.28571	16	2024-06-26
3	10	6	19	Tumoral	FALSE	2024-06-17	2024-06-28		2024-07-05	Vendredi		1	2.57143	18	2024-06-26
3	10	6	19	Tumoral	FALSE	2024-06-17	2024-06-28		2024-07-08	Lundi		1	3	21	2024-06-26
3	10	6	19	Tumoral	FALSE	2024-06-17	2024-06-28		2024-07-10	Mercredi		2	3.28571	23	2024-06-26
3	10	6	19	Tumoral	FALSE	2024-06-17	2024-06-28		2024-07-12	Vendredi		0	3.57143	25	2024-06-26
3	10	6	19	Tumoral	FALSE	2024-06-17	2024-06-28		2024-07-15	Lundi		1	4	28	2024-06-26
3	10	6	19	Tumoral	FALSE	2024-06-17	2024-06-28		2024-07-17	Mercredi		0	4.28571	30	2024-06-26
3	10	6	19	Tumoral	FALSE	2024-06-17	2024-06-28		2024-07-19	Vendredi		0	4.57143	32	2024-06-26
3	10	6	19	Tumoral	FALSE	2024-06-17	2024-06-28		2024-07-22	Lundi		0	5	35	2024-06-26
3	10	6	19	Tumoral	FALSE	2024-06-17	2024-06-28		2024-07-24	Mercredi		1	5.28571	37	2024-06-26
3	10	6	19	Tumoral	FALSE	2024-06-17	2024-06-28		2024-07-26	Vendredi		0	5.57143	39	2024-06-26
3	10	6	19	Tumoral	FALSE	2024-06-17	2024-06-28		2024-07-29	Lundi		0	6	42	2024-06-26
3	10	6	19	Tumoral	FALSE	2024-06-17	2024-06-28		2024-07-31	Mercredi		0	6.28571	44	2024-06-26
3	10	6	19	Tumoral	FALSE	2024-06-17	2024-06-28		2024-08-02	Vendredi		0	6.57143	46	2024-06-26
3	10	6	19	Tumoral	FALSE	2024-06-17	2024-06-28		2024-08-05	Lundi		0	7	49	2024-06-26
3	10	6	19	Tumoral	FALSE	2024-06-17	2024-06-28		2024-08-07	Mercredi		0	7.28571	51	2024-06-26
3	10	6	19	Tumoral	FALSE	2024-06-17	2024-06-28		2024-08-09	Vendredi		1	7.57143	53	2024-06-26
3	10	6	19	Tumoral	FALSE	2024-06-17	2024-06-28		2024-08-12	Lundi		1	8	56	2024-06-26
3	10	6	19	Tumoral	FALSE	2024-06-17	2024-06-28		2024-08-14	Mercredi		1	8.28571	58	2024-06-26
3	10	6	19	Tumoral	FALSE	2024-06-17	2024-06-28		2024-08-16	Vendredi		0	8.57143	60	2024-06-26
3	10	6	19	Tumoral	FALSE	2024-06-17	2024-06-28		2024-08-19	Lundi		0	9	63	2024-06-26
3	10	6	19	Tumoral	FALSE	2024-06-17	2024-06-28		2024-08-21	Mercredi		0	9.28571	65	2024-06-26
3	10	6	19	Tumoral	FALSE	2024-06-17	2024-06-28		2024-08-23	Vendredi		1	9.57143	67	2024-06-26
3	10	6	19	Tumoral	FALSE	2024-06-17	2024-06-28		2024-08-26	Lundi		0	10	70	2024-06-26
3	10	6	19	Tumoral	FALSE	2024-06-17	2024-06-28		2024-08-28	Mercredi		0	10.2857	72	2024-06-26
3	10	6	19	Tumoral	FALSE	2024-06-17	2024-06-28		2024-08-30	Vendredi		0	10.5714	74	2024-06-26
3	10	6	19	Tumoral	FALSE	2024-06-17	2024-06-28		2024-09-02	Lundi		0	11	77	2024-06-26
3	10	6	19	Tumoral	FALSE	2024-06-17	2024-06-28		2024-09-04	Mercredi		0	11.2857	79	2024-06-26
3	10	6	19	Tumoral	FALSE	2024-06-17	2024-06-28		2024-09-06	Vendredi		0	11.5714	81	2024-06-26
3	10	6	19	Tumoral	FALSE	2024-06-17	2024-06-28		2024-09-09	Lundi		0	12	84	2024-06-26
3	10	6	19	Tumoral	FALSE	2024-06-17	2024-06-28		2024-09-11	Mercredi		0	12.2857	86	2024-06-26
3	10	6	19	Tumoral	FALSE	2024-06-17	2024-06-28		2024-09-13	Vendredi		0	12.5714	88	2024-06-26
3	10	6	19	Tumoral	FALSE	2024-06-17	2024-06-28		2024-09-16	Lundi		0	13	91	2024-06-26
3	10	6	19	Tumoral	FALSE	2024-06-17	2024-06-28		2024-09-18	Mercredi		0	13.2857	93	2024-06-26
3	10	6	19	Tumoral	FALSE	2024-06-17	2024-06-28		2024-09-20	Vendredi		0	13.5714	95	2024-06-26
3	10	6	19	Tumoral	FALSE	2024-06-17	2024-06-28		2024-09-23	Lundi		0	14	98	2024-06-26	2024-09-23
3	10	6	19	Tumoral	FALSE	2024-06-17	2024-06-28		2024-09-25	Mercredi		0	14.2857	100	2024-06-26	2024-09-23
3	10	6	19	Tumoral	FALSE	2024-06-17	2024-06-28		2024-09-26	Vendredi		0	14.4286	101	2024-06-26	2024-09-23
3	10	6	19	Tumoral	FALSE	2024-06-17	2024-06-28		2024-09-30	Lundi		0	15	105	2024-06-26	2024-09-23
3	10	6	19	Tumoral	FALSE	2024-06-17	2024-06-28		2024-10-02	Mercredi		0	15.2857	107	2024-06-26	2024-09-23
3	10	6	19	Tumoral	FALSE	2024-06-17	2024-06-28		2024-10-04	Vendredi		0	15.5714	109	2024-06-26	2024-09-23
3	10	6	19	Tumoral	FALSE	2024-06-17	2024-06-28		2024-10-07	Lundi		0	16	112	2024-06-26	2024-09-23
3	10	6	19	Tumoral	FALSE	2024-06-17	2024-06-28		2024-10-09	Mercredi		0	16.2857	114	2024-06-26	2024-09-23
3	10	6	19	Tumoral	FALSE	2024-06-17	2024-06-28		2024-10-11	Vendredi		0	16.5714	116	2024-06-26	2024-09-23
3	10	6	19	Tumoral	FALSE	2024-06-17	2024-06-28		2024-10-14	Lundi		0	17	119	2024-06-26	2024-09-23
3	10	6	19	Tumoral	FALSE	2024-06-17	2024-06-28		2024-10-16	Mercredi		0	17.2857	121	2024-06-26	2024-09-23
3	10	6	19	Tumoral	FALSE	2024-06-17	2024-06-28		2024-10-18	Vendredi		0	17.5714	123	2024-06-26	2024-09-23
3	10	6	19	Tumoral	FALSE	2024-06-17	2024-06-28		2024-10-21	Lundi		0	18	126	2024-06-26	2024-09-23
3	10	6	19	Tumoral	FALSE	2024-06-17	2024-06-28		2024-10-23	Mercredi		0	18.2857	128	2024-06-26	2024-09-23
3	10	6	19	Tumoral	FALSE	2024-06-17	2024-06-28		2024-10-25	Vendredi		0	18.5714	130	2024-06-26	2024-09-23
3	10	6	19	Tumoral	FALSE	2024-06-17	2024-06-28		2024-10-28	Lundi		0	19	133	2024-06-26	2024-09-23
3	10	6	19	Tumoral	FALSE	2024-06-17	2024-06-28		2024-10-30	Mercredi		0	19.2857	135	2024-06-26	2024-09-23
3	10	6	19	Tumoral	FALSE	2024-06-17	2024-06-28		2024-11-01	Vendredi		0	19.5714	137	2024-06-26	2024-09-23
3	10	6	19	Tumoral	FALSE	2024-06-17	2024-06-28		2024-11-04	Lundi		0	20	140	2024-06-26	2024-09-23
2	11	3	21	Tumoral	TRUE	2024-06-10			2024-06-10	Lundi	A	0	0	0
2	11	3	21	Tumoral	TRUE	2024-06-10			2024-06-12	Mercredi	A	0	0.285714	2
2	11	3	21	Tumoral	TRUE	2024-06-10			2024-06-14	Vendredi	A	0	0.571429	4
2	11	3	21	Tumoral	TRUE	2024-06-10		2024-06-19	2024-06-17	Lundi	B	0	1	7
2	11	3	21	Tumoral	TRUE	2024-06-10	2024-06-19	2024-06-19	2024-06-19	Mercredi	B	1	1.28571	9	2024-06-19
2	11	3	21	Tumoral	TRUE	2024-06-10	2024-06-19	2024-06-19	2024-06-21	Vendredi	B	0	1.57143	11	2024-06-19
2	11	3	21	Tumoral	TRUE	2024-06-10	2024-06-19	2024-06-19	2024-06-24	Lundi	0	0	2	14	2024-06-19
2	11	3	21	Tumoral	TRUE	2024-06-10	2024-06-19	2024-06-19	2024-06-26	Mercredi	0	0	2.28571	16	2024-06-19
2	11	3	21	Tumoral	TRUE	2024-06-10	2024-06-19	2024-06-19	2024-06-28	Vendredi	0	0	2.57143	18	2024-06-19
2	11	3	21	Tumoral	TRUE	2024-06-10	2024-06-19	2024-06-19	2024-07-01	Lundi	0	2	3	21	2024-06-19
2	11	3	21	Tumoral	TRUE	2024-06-10	2024-06-19	2024-06-19	2024-07-03	Mercredi	0	0	3.28571	23	2024-06-19
2	11	3	21	Tumoral	TRUE	2024-06-10	2024-06-19	2024-06-19	2024-07-05	Vendredi	0	2	3.57143	25	2024-06-19
2	11	3	21	Tumoral	TRUE	2024-06-10	2024-06-19	2024-06-19	2024-07-08	Lundi	0	1	4	28	2024-06-19
2	11	3	21	Tumoral	TRUE	2024-06-10	2024-06-19	2024-06-19	2024-07-10	Mercredi	0	0	4.28571	30	2024-06-19
2	11	3	21	Tumoral	TRUE	2024-06-10	2024-06-19	2024-06-19	2024-07-12	Vendredi	0	1	4.57143	32	2024-06-19
2	11	3	21	Tumoral	TRUE	2024-06-10	2024-06-19	2024-06-19	2024-07-15	Lundi	0	0	5	35	2024-06-19
2	11	3	21	Tumoral	TRUE	2024-06-10	2024-06-19	2024-06-19	2024-07-17	Mercredi	0	0	5.28571	37	2024-06-19
2	11	3	21	Tumoral	TRUE	2024-06-10	2024-06-19	2024-06-19	2024-07-19	Vendredi	0	0	5.57143	39	2024-06-19	2024-07-19
2	11	3	21	Tumoral	TRUE	2024-06-10	2024-06-19	2024-06-19	2024-07-22	Lundi	0	0	6	42	2024-06-19	2024-07-19
2	11	3	21	Tumoral	TRUE	2024-06-10	2024-06-19	2024-06-19	2024-07-24	Mercredi	0	0	6.28571	44	2024-06-19	2024-07-19
2	11	3	21	Tumoral	TRUE	2024-06-10	2024-06-19	2024-06-19	2024-07-26	Vendredi	0	0	6.57143	46	2024-06-19	2024-07-19
2	11	3	21	Tumoral	TRUE	2024-06-10	2024-06-19	2024-06-19	2024-07-29	Lundi	0	0	7	49	2024-06-19	2024-07-19
2	11	3	21	Tumoral	TRUE	2024-06-10	2024-06-19	2024-06-19	2024-07-31	Mercredi	0	0	7.28571	51	2024-06-19	2024-07-19
2	11	3	21	Tumoral	TRUE	2024-06-10	2024-06-19	2024-06-19	2024-08-02	Vendredi	0	0	7.57143	53	2024-06-19	2024-07-19
2	11	3	21	Tumoral	TRUE	2024-06-10	2024-06-19	2024-06-19	2024-08-05	Lundi	0	0	8	56	2024-06-19	2024-07-19
2	11	3	21	Tumoral	TRUE	2024-06-10	2024-06-19	2024-06-19	2024-08-07	Mercredi	0	0	8.28571	58	2024-06-19	2024-07-19
2	11	3	21	Tumoral	TRUE	2024-06-10	2024-06-19	2024-06-19	2024-08-09	Vendredi	0	0	8.57143	60	2024-06-19	2024-07-19
2	11	3	21	Tumoral	TRUE	2024-06-10	2024-06-19	2024-06-19	2024-08-12	Lundi	0	0	9	63	2024-06-19	2024-07-19
2	11	3	21	Tumoral	TRUE	2024-06-10	2024-06-19	2024-06-19	2024-08-14	Mercredi	0	0	9.28571	65	2024-06-19	2024-07-19
2	11	3	21	Tumoral	TRUE	2024-06-10	2024-06-19	2024-06-19	2024-08-16	Vendredi	0	0	9.57143	67	2024-06-19	2024-07-19
2	11	3	21	Tumoral	TRUE	2024-06-10	2024-06-19	2024-06-19	2024-08-19	Lundi	0	0	10	70	2024-06-19	2024-07-19
2	11	3	21	Tumoral	TRUE	2024-06-10	2024-06-19	2024-06-19	2024-08-21	Mercredi	0	0	10.2857	72	2024-06-19	2024-07-19
2	11	3	21	Tumoral	TRUE	2024-06-10	2024-06-19	2024-06-19	2024-08-23	Vendredi	0	0	10.5714	74	2024-06-19	2024-07-19
2	11	3	21	Tumoral	TRUE	2024-06-10	2024-06-19	2024-06-19	2024-08-26	Lundi	0	0	11	77	2024-06-19	2024-07-19
2	11	3	21	Tumoral	TRUE	2024-06-10	2024-06-19	2024-06-19	2024-08-28	Mercredi	0	0	11.2857	79	2024-06-19	2024-07-19
2	11	3	21	Tumoral	TRUE	2024-06-10	2024-06-19	2024-06-19	2024-08-30	Vendredi	0	0	11.5714	81	2024-06-19	2024-07-19
2	11	3	21	Tumoral	TRUE	2024-06-10	2024-06-19	2024-06-19	2024-09-02	Lundi	0	0	12	84	2024-06-19	2024-07-19
2	11	3	21	Tumoral	TRUE	2024-06-10	2024-06-19	2024-06-19	2024-09-04	Mercredi	0	0	12.2857	86	2024-06-19	2024-07-19
2	11	3	21	Tumoral	TRUE	2024-06-10	2024-06-19	2024-06-19	2024-09-06	Vendredi	0	0	12.5714	88	2024-06-19	2024-07-19
2	11	3	21	Tumoral	TRUE	2024-06-10	2024-06-19	2024-06-19	2024-09-09	Lundi	0	0	13	91	2024-06-19	2024-07-19
2	11	3	21	Tumoral	TRUE	2024-06-10	2024-06-19	2024-06-19	2024-09-11	Mercredi	0	0	13.2857	93	2024-06-19	2024-07-19
2	11	3	21	Tumoral	TRUE	2024-06-10	2024-06-19	2024-06-19	2024-09-13	Vendredi	0	0	13.5714	95	2024-06-19	2024-07-19
2	11	3	21	Tumoral	TRUE	2024-06-10	2024-06-19	2024-06-19	2024-09-16	Lundi	0	0	14	98	2024-06-19	2024-07-19
2	11	3	21	Tumoral	TRUE	2024-06-10	2024-06-19	2024-06-19	2024-09-18	Mercredi	0	0	14.2857	100	2024-06-19	2024-07-19
2	11	3	21	Tumoral	TRUE	2024-06-10	2024-06-19	2024-06-19	2024-09-20	Vendredi	0	0	14.5714	102	2024-06-19	2024-07-19
2	11	3	21	Tumoral	TRUE	2024-06-10	2024-06-19	2024-06-19	2024-09-23	Lundi	0	0	15	105	2024-06-19	2024-07-19
2	11	3	21	Tumoral	TRUE	2024-06-10	2024-06-19	2024-06-19	2024-09-25	Mercredi	0	0	15.2857	107	2024-06-19	2024-07-19
2	11	3	21	Tumoral	TRUE	2024-06-10	2024-06-19	2024-06-19	2024-09-26	Vendredi	0	0	15.4286	108	2024-06-19	2024-07-19
2	11	3	21	Tumoral	TRUE	2024-06-10	2024-06-19	2024-06-19	2024-09-30	Lundi	0	0	16	112	2024-06-19	2024-07-19
2	11	3	21	Tumoral	TRUE	2024-06-10	2024-06-19	2024-06-19	2024-10-02	Mercredi	0	0	16.2857	114	2024-06-19	2024-07-19
2	11	3	21	Tumoral	TRUE	2024-06-10	2024-06-19	2024-06-19	2024-10-04	Vendredi	0	0	16.5714	116	2024-06-19	2024-07-19
2	11	3	21	Tumoral	TRUE	2024-06-10	2024-06-19	2024-06-19	2024-10-07	Lundi	0	0	17	119	2024-06-19	2024-07-19
2	11	3	21	Tumoral	TRUE	2024-06-10	2024-06-19	2024-06-19	2024-10-09	Mercredi	0	0	17.2857	121	2024-06-19	2024-07-19
2	11	3	21	Tumoral	TRUE	2024-06-10	2024-06-19	2024-06-19	2024-10-11	Vendredi	0	0	17.5714	123	2024-06-19	2024-07-19
2	11	3	21	Tumoral	TRUE	2024-06-10	2024-06-19	2024-06-19	2024-10-14	Lundi	0	0	18	126	2024-06-19	2024-07-19
2	11	3	21	Tumoral	TRUE	2024-06-10	2024-06-19	2024-06-19	2024-10-16	Mercredi	0	0	18.2857	128	2024-06-19	2024-07-19
2	11	3	21	Tumoral	TRUE	2024-06-10	2024-06-19	2024-06-19	2024-10-18	Vendredi	0	0	18.5714	130	2024-06-19	2024-07-19
2	11	3	21	Tumoral	TRUE	2024-06-10	2024-06-19	2024-06-19	2024-10-21	Lundi	0	0	19	133	2024-06-19	2024-07-19
2	11	3	21	Tumoral	TRUE	2024-06-10	2024-06-19	2024-06-19	2024-10-23	Mercredi	0	0	19.2857	135	2024-06-19	2024-07-19
2	11	3	21	Tumoral	TRUE	2024-06-10	2024-06-19	2024-06-19	2024-10-25	Vendredi	0	0	19.5714	137	2024-06-19	2024-07-19
2	11	3	21	Tumoral	TRUE	2024-06-10	2024-06-19	2024-06-19	2024-10-28	Lundi	0	0	20	140	2024-06-19	2024-07-19
2	11	3	21	Tumoral	TRUE	2024-06-10	2024-06-19	2024-06-19	2024-10-30	Mercredi	0	0	20.2857	142	2024-06-19	2024-07-19
2	11	3	21	Tumoral	TRUE	2024-06-10	2024-06-19	2024-06-19	2024-11-01	Vendredi	0	0	20.5714	144	2024-06-19	2024-07-19
2	11	3	21	Tumoral	TRUE	2024-06-10	2024-06-19	2024-06-19	2024-11-04	Lundi	0	0	21	147	2024-06-19	2024-07-19
2	11	3	22	Tumoral	FALSE	2024-06-10			2024-06-10	Lundi		0	0	0
2	11	3	22	Tumoral	FALSE	2024-06-10			2024-06-12	Mercredi		0	0.285714	2
2	11	3	22	Tumoral	FALSE	2024-06-10			2024-06-14	Vendredi		0	0.571429	4
2	11	3	22	Tumoral	FALSE	2024-06-10	2024-06-17		2024-06-17	Lundi		1	1	7
2	11	3	22	Tumoral	FALSE	2024-06-10	2024-06-17	2024-06-19	2024-06-19	Mercredi		1	1.28571	9
2	11	3	22	Tumoral	FALSE	2024-06-10	2024-06-17	2024-06-19	2024-06-21	Vendredi		1	1.57143	11	2024-06-21
2	11	3	22	Tumoral	FALSE	2024-06-10	2024-06-17	2024-06-19	2024-06-24	Lundi		0	2	14	2024-06-21
2	11	3	22	Tumoral	FALSE	2024-06-10	2024-06-17	2024-06-19	2024-06-26	Mercredi		1	2.28571	16	2024-06-21
2	11	3	22	Tumoral	FALSE	2024-06-10	2024-06-17	2024-06-19	2024-06-28	Vendredi		1	2.57143	18	2024-06-21
2	11	3	22	Tumoral	FALSE	2024-06-10	2024-06-17	2024-06-19	2024-07-01	Lundi		1	3	21	2024-06-21
2	11	3	22	Tumoral	FALSE	2024-06-10	2024-06-17	2024-06-19	2024-07-03	Mercredi		2	3.28571	23	2024-06-21
2	11	3	22	Tumoral	FALSE	2024-06-10	2024-06-17	2024-06-19	2024-07-05	Vendredi		1	3.57143	25	2024-06-21
2	11	3	22	Tumoral	FALSE	2024-06-10	2024-06-17	2024-06-19	2024-07-08	Lundi		1	4	28	2024-06-21
2	11	3	22	Tumoral	FALSE	2024-06-10	2024-06-17	2024-06-19	2024-07-10	Mercredi		1	4.28571	30	2024-06-21
2	11	3	22	Tumoral	FALSE	2024-06-10	2024-06-17	2024-06-19	2024-07-12	Vendredi		1	4.57143	32	2024-06-21
2	11	3	22	Tumoral	FALSE	2024-06-10	2024-06-17	2024-06-19	2024-07-15	Lundi		0	5	35	2024-06-21
2	11	3	22	Tumoral	FALSE	2024-06-10	2024-06-17	2024-06-19	2024-07-17	Mercredi		1	5.28571	37	2024-06-21
2	11	3	22	Tumoral	FALSE	2024-06-10	2024-06-17	2024-06-19	2024-07-19	Vendredi		1	5.57143	39	2024-06-21
2	11	3	22	Tumoral	FALSE	2024-06-10	2024-06-17	2024-06-19	2024-07-22	Lundi		1	6	42	2024-06-21
2	11	3	22	Tumoral	FALSE	2024-06-10	2024-06-17	2024-06-19	2024-07-24	Mercredi		1	6.28571	44	2024-06-21
2	11	3	22	Tumoral	FALSE	2024-06-10	2024-06-17	2024-06-19	2024-07-26	Vendredi		0	6.57143	46	2024-06-21
2	11	3	22	Tumoral	FALSE	2024-06-10	2024-06-17	2024-06-19	2024-07-29	Lundi		1	7	49	2024-06-21
2	11	3	22	Tumoral	FALSE	2024-06-10	2024-06-17	2024-06-19	2024-07-31	Mercredi		0	7.28571	51	2024-06-21
2	11	3	22	Tumoral	FALSE	2024-06-10	2024-06-17	2024-06-19	2024-08-02	Vendredi		1	7.57143	53	2024-06-21
2	11	3	22	Tumoral	FALSE	2024-06-10	2024-06-17	2024-06-19	2024-08-05	Lundi		2	8	56	2024-06-21
2	11	3	22	Tumoral	FALSE	2024-06-10	2024-06-17	2024-06-19	2024-08-07	Mercredi		1	8.28571	58	2024-06-21
2	11	3	22	Tumoral	FALSE	2024-06-10	2024-06-17	2024-06-19	2024-08-09	Vendredi		0	8.57143	60	2024-06-21
2	11	3	22	Tumoral	FALSE	2024-06-10	2024-06-17	2024-06-19	2024-08-12	Lundi		1	9	63	2024-06-21
2	11	3	22	Tumoral	FALSE	2024-06-10	2024-06-17	2024-06-19	2024-08-14	Mercredi		0	9.28571	65	2024-06-21
2	11	3	22	Tumoral	FALSE	2024-06-10	2024-06-17	2024-06-19	2024-08-16	Vendredi		1	9.57143	67	2024-06-21
2	11	3	22	Tumoral	FALSE	2024-06-10	2024-06-17	2024-06-19	2024-08-19	Lundi		1	10	70	2024-06-21
2	11	3	22	Tumoral	FALSE	2024-06-10	2024-06-17	2024-06-19	2024-08-21	Mercredi		1	10.2857	72	2024-06-21
2	11	3	22	Tumoral	FALSE	2024-06-10	2024-06-17	2024-06-19	2024-08-23	Vendredi		0	10.5714	74	2024-06-21
2	11	3	22	Tumoral	FALSE	2024-06-10	2024-06-17	2024-06-19	2024-08-26	Lundi		0	11	77	2024-06-21
2	11	3	22	Tumoral	FALSE	2024-06-10	2024-06-17	2024-06-19	2024-08-28	Mercredi		1	11.2857	79	2024-06-21
2	11	3	22	Tumoral	FALSE	2024-06-10	2024-06-17	2024-06-19	2024-08-30	Vendredi		0	11.5714	81	2024-06-21
2	11	3	22	Tumoral	FALSE	2024-06-10	2024-06-17	2024-06-19	2024-09-02	Lundi		0	12	84	2024-06-21
2	11	3	22	Tumoral	FALSE	2024-06-10	2024-06-17	2024-06-19	2024-09-04	Mercredi		0	12.2857	86	2024-06-21
2	11	3	22	Tumoral	FALSE	2024-06-10	2024-06-17	2024-06-19	2024-09-06	Vendredi		0	12.5714	88	2024-06-21
2	11	3	22	Tumoral	FALSE	2024-06-10	2024-06-17	2024-06-19	2024-09-09	Lundi		1	13	91	2024-06-21
2	11	3	22	Tumoral	FALSE	2024-06-10	2024-06-17	2024-06-19	2024-09-11	Mercredi		2	13.2857	93	2024-06-21
2	11	3	22	Tumoral	FALSE	2024-06-10	2024-06-17	2024-06-19	2024-09-13	Vendredi		0	13.5714	95	2024-06-21
2	11	3	22	Tumoral	FALSE	2024-06-10	2024-06-17	2024-06-19	2024-09-16	Lundi		0	14	98	2024-06-21
2	11	3	22	Tumoral	FALSE	2024-06-10	2024-06-17	2024-06-19	2024-09-18	Mercredi		0	14.2857	100	2024-06-21
2	11	3	22	Tumoral	FALSE	2024-06-10	2024-06-17	2024-06-19	2024-09-20	Vendredi		1	14.5714	102	2024-06-21
2	11	3	22	Tumoral	FALSE	2024-06-10	2024-06-17	2024-06-19	2024-09-23	Lundi		0	15	105	2024-06-21
2	11	3	22	Tumoral	FALSE	2024-06-10	2024-06-17	2024-06-19	2024-09-25	Mercredi		0	15.2857	107	2024-06-21
2	11	3	22	Tumoral	FALSE	2024-06-10	2024-06-17	2024-06-19	2024-09-26	Vendredi		1	15.4286	108	2024-06-21
2	11	3	22	Tumoral	FALSE	2024-06-10	2024-06-17	2024-06-19	2024-09-30	Lundi		0	16	112	2024-06-21
2	11	3	22	Tumoral	FALSE	2024-06-10	2024-06-17	2024-06-19	2024-10-02	Mercredi		0	16.2857	114	2024-06-21
2	11	3	22	Tumoral	FALSE	2024-06-10	2024-06-17	2024-06-19	2024-10-04	Vendredi		0	16.5714	116	2024-06-21
2	11	3	22	Tumoral	FALSE	2024-06-10	2024-06-17	2024-06-19	2024-10-07	Lundi		1	17	119	2024-06-21
2	11	3	22	Tumoral	FALSE	2024-06-10	2024-06-17	2024-06-19	2024-10-09	Mercredi		0	17.2857	121	2024-06-21
2	11	3	22	Tumoral	FALSE	2024-06-10	2024-06-17	2024-06-19	2024-10-11	Vendredi		0	17.5714	123	2024-06-21
2	11	3	22	Tumoral	FALSE	2024-06-10	2024-06-17	2024-06-19	2024-10-14	Lundi		0	18	126	2024-06-21
2	11	3	22	Tumoral	FALSE	2024-06-10	2024-06-17	2024-06-19	2024-10-16	Mercredi		0	18.2857	128	2024-06-21
2	11	3	22	Tumoral	FALSE	2024-06-10	2024-06-17	2024-06-19	2024-10-18	Vendredi		0	18.5714	130	2024-06-21
2	11	3	22	Tumoral	FALSE	2024-06-10	2024-06-17	2024-06-19	2024-10-21	Lundi		0	19	133	2024-06-21
2	11	3	22	Tumoral	FALSE	2024-06-10	2024-06-17	2024-06-19	2024-10-23	Mercredi		0	19.2857	135	2024-06-21
2	11	3	22	Tumoral	FALSE	2024-06-10	2024-06-17	2024-06-19	2024-10-25	Vendredi		0	19.5714	137	2024-06-21
2	11	3	22	Tumoral	FALSE	2024-06-10	2024-06-17	2024-06-19	2024-10-28	Lundi		0	20	140	2024-06-21
2	11	3	22	Tumoral	FALSE	2024-06-10	2024-06-17	2024-06-19	2024-10-30	Mercredi		0	20.2857	142	2024-06-21
2	11	3	22	Tumoral	FALSE	2024-06-10	2024-06-17	2024-06-19	2024-11-01	Vendredi		1	20.5714	144	2024-06-21
2	11	3	22	Tumoral	FALSE	2024-06-10	2024-06-17	2024-06-19	2024-11-04	Lundi		0	21	147	2024-06-21
2	12	6	23	Tumoral	TRUE	2024-06-10			2024-06-10	Lundi	A	0	0	0
2	12	6	23	Tumoral	TRUE	2024-06-10		2024-06-12	2024-06-12	Mercredi	A	0	0.285714	2
2	12	6	23	Tumoral	TRUE	2024-06-10		2024-06-12	2024-06-14	Vendredi	B	0	0.571429	4	2024-06-14
2	12	6	23	Tumoral	TRUE	2024-06-10	2024-06-17	2024-06-12	2024-06-17	Lundi	D	1	1	7	2024-06-14
2	12	6	23	Tumoral	TRUE	2024-06-10	2024-06-17	2024-06-12	2024-06-19	Mercredi	C	1	1.28571	9	2024-06-14
2	12	6	23	Tumoral	TRUE	2024-06-10	2024-06-17	2024-06-12	2024-06-21	Vendredi	B	0	1.57143	11	2024-06-14
2	12	6	23	Tumoral	TRUE	2024-06-10	2024-06-17	2024-06-12	2024-06-24	Lundi	A	1	2	14	2024-06-14
2	12	6	23	Tumoral	TRUE	2024-06-10	2024-06-17	2024-06-12	2024-06-26	Mercredi	A	0	2.28571	16	2024-06-14
2	12	6	23	Tumoral	TRUE	2024-06-10	2024-06-17	2024-06-12	2024-06-28	Vendredi	A	0	2.57143	18	2024-06-14
2	12	6	23	Tumoral	TRUE	2024-06-10	2024-06-17	2024-06-12	2024-07-01	Lundi	A	1	3	21	2024-06-14
2	12	6	23	Tumoral	TRUE	2024-06-10	2024-06-17	2024-06-12	2024-07-03	Mercredi	A	1	3.28571	23	2024-06-14
2	12	6	23	Tumoral	TRUE	2024-06-10	2024-06-17	2024-06-12	2024-07-05	Vendredi	A	0	3.57143	25	2024-06-14
2	12	6	23	Tumoral	TRUE	2024-06-10	2024-06-17	2024-06-12	2024-07-08	Lundi	B	0	4	28	2024-06-14
2	12	6	23	Tumoral	TRUE	2024-06-10	2024-06-17	2024-06-12	2024-07-10	Mercredi	C	0	4.28571	30	2024-06-14
2	12	6	23	Tumoral	TRUE	2024-06-10	2024-06-17	2024-06-12	2024-07-12	Vendredi	C	0	4.57143	32	2024-06-14
2	12	6	23	Tumoral	TRUE	2024-06-10	2024-06-17	2024-06-12	2024-07-15	Lundi	C	0	5	35	2024-06-14
2	12	6	23	Tumoral	TRUE	2024-06-10	2024-06-17	2024-06-12	2024-07-17	Mercredi	C	0	5.28571	37	2024-06-14
2	12	6	23	Tumoral	TRUE	2024-06-10	2024-06-17	2024-06-12	2024-07-19	Vendredi	C	0	5.57143	39	2024-06-14
2	12	6	23	Tumoral	TRUE	2024-06-10	2024-06-17	2024-06-12	2024-07-22	Lundi	C	0	6	42	2024-06-14
2	12	6	23	Tumoral	TRUE	2024-06-10	2024-06-17	2024-06-12	2024-07-24	Mercredi	B	0	6.28571	44	2024-06-14
2	12	6	23	Tumoral	TRUE	2024-06-10	2024-06-17	2024-06-12	2024-07-26	Vendredi	B	0	6.57143	46	2024-06-14
2	12	6	23	Tumoral	TRUE	2024-06-10	2024-06-17	2024-06-12	2024-07-29	Lundi	D	0	7	49	2024-06-14
2	12	6	23	Tumoral	TRUE	2024-06-10	2024-06-17	2024-06-12	2024-07-31	Mercredi	D	0	7.28571	51	2024-06-14
2	12	6	23	Tumoral	TRUE	2024-06-10	2024-06-17	2024-06-12	2024-08-02	Vendredi	B	0	7.57143	53	2024-06-14
2	12	6	23	Tumoral	TRUE	2024-06-10	2024-06-17	2024-06-12	2024-08-05	Lundi	D	0	8	56	2024-06-14
2	12	6	23	Tumoral	TRUE	2024-06-10	2024-06-17	2024-06-12	2024-08-07	Mercredi	C	0	8.28571	58	2024-06-14
2	12	6	23	Tumoral	TRUE	2024-06-10	2024-06-17	2024-06-12	2024-08-09	Vendredi	C	1	8.57143	60	2024-06-14
2	12	6	23	Tumoral	TRUE	2024-06-10	2024-06-17	2024-06-12	2024-08-12	Lundi	D	0	9	63	2024-06-14
2	12	6	23	Tumoral	TRUE	2024-06-10	2024-06-17	2024-06-12	2024-08-14	Mercredi	D	0	9.28571	65	2024-06-14
2	12	6	23	Tumoral	TRUE	2024-06-10	2024-06-17	2024-06-12	2024-08-16	Vendredi	C	1	9.57143	67	2024-06-14
2	12	6	23	Tumoral	TRUE	2024-06-10	2024-06-17	2024-06-12	2024-08-19	Lundi	C	0	10	70	2024-06-14
2	12	6	23	Tumoral	TRUE	2024-06-10	2024-06-17	2024-06-12	2024-08-21	Mercredi	C	0	10.2857	72	2024-06-14
2	12	6	23	Tumoral	TRUE	2024-06-10	2024-06-17	2024-06-12	2024-08-23	Vendredi	C	0	10.5714	74	2024-06-14
2	12	6	23	Tumoral	TRUE	2024-06-10	2024-06-17	2024-06-12	2024-08-26	Lundi	C	0	11	77	2024-06-14
2	12	6	23	Tumoral	TRUE	2024-06-10	2024-06-17	2024-06-12	2024-08-28	Mercredi	B	0	11.2857	79	2024-06-14
2	12	6	23	Tumoral	TRUE	2024-06-10	2024-06-17	2024-06-12	2024-08-30	Vendredi	B	0	11.5714	81	2024-06-14
2	12	6	23	Tumoral	TRUE	2024-06-10	2024-06-17	2024-06-12	2024-09-02	Lundi	B	0	12	84	2024-06-14
2	12	6	23	Tumoral	TRUE	2024-06-10	2024-06-17	2024-06-12	2024-09-04	Mercredi	B	0	12.2857	86	2024-06-14
2	12	6	23	Tumoral	TRUE	2024-06-10	2024-06-17	2024-06-12	2024-09-06	Vendredi	B	0	12.5714	88	2024-06-14
2	12	6	23	Tumoral	TRUE	2024-06-10	2024-06-17	2024-06-12	2024-09-09	Lundi	B	0	13	91	2024-06-14
2	12	6	23	Tumoral	TRUE	2024-06-10	2024-06-17	2024-06-12	2024-09-11	Mercredi	B	0	13.2857	93	2024-06-14
2	12	6	23	Tumoral	TRUE	2024-06-10	2024-06-17	2024-06-12	2024-09-13	Vendredi	B	0	13.5714	95	2024-06-14
2	12	6	23	Tumoral	TRUE	2024-06-10	2024-06-17	2024-06-12	2024-09-16	Lundi	A	0	14	98	2024-06-14
2	12	6	23	Tumoral	TRUE	2024-06-10	2024-06-17	2024-06-12	2024-09-18	Mercredi	A	1	14.2857	100	2024-06-14
2	12	6	23	Tumoral	TRUE	2024-06-10	2024-06-17	2024-06-12	2024-09-20	Vendredi	A	1	14.5714	102	2024-06-14
2	12	6	23	Tumoral	TRUE	2024-06-10	2024-06-17	2024-06-12	2024-09-23	Lundi	A	0	15	105	2024-06-14
2	12	6	23	Tumoral	TRUE	2024-06-10	2024-06-17	2024-06-12	2024-09-25	Mercredi	B	0	15.2857	107	2024-06-14
2	12	6	23	Tumoral	TRUE	2024-06-10	2024-06-17	2024-06-12	2024-09-26	Vendredi	B	1	15.4286	108	2024-06-14
2	12	6	23	Tumoral	TRUE	2024-06-10	2024-06-17	2024-06-12	2024-09-30	Lundi	B	0	16	112	2024-06-14
2	12	6	23	Tumoral	TRUE	2024-06-10	2024-06-17	2024-06-12	2024-10-02	Mercredi	B	1	16.2857	114	2024-06-14
2	12	6	23	Tumoral	TRUE	2024-06-10	2024-06-17	2024-06-12	2024-10-04	Vendredi	B	2	16.5714	116	2024-06-14
2	12	6	23	Tumoral	TRUE	2024-06-10	2024-06-17	2024-06-12	2024-10-07	Lundi	B	0	17	119	2024-06-14
2	12	6	23	Tumoral	TRUE	2024-06-10	2024-06-17	2024-06-12	2024-10-09	Mercredi	A	1	17.2857	121	2024-06-14
2	12	6	23	Tumoral	TRUE	2024-06-10	2024-06-17	2024-06-12	2024-10-11	Vendredi	A	0	17.5714	123	2024-06-14
2	12	6	23	Tumoral	TRUE	2024-06-10	2024-06-17	2024-06-12	2024-10-14	Lundi	A	0	18	126	2024-06-14
2	12	6	23	Tumoral	TRUE	2024-06-10	2024-06-17	2024-06-12	2024-10-16	Mercredi	A	1	18.2857	128	2024-06-14
2	12	6	23	Tumoral	TRUE	2024-06-10	2024-06-17	2024-06-12	2024-10-18	Vendredi	A	0	18.5714	130	2024-06-14
2	12	6	23	Tumoral	TRUE	2024-06-10	2024-06-17	2024-06-12	2024-10-21	Lundi	A	1	19	133	2024-06-14
2	12	6	23	Tumoral	TRUE	2024-06-10	2024-06-17	2024-06-12	2024-10-23	Mercredi	A	0	19.2857	135	2024-06-14
2	12	6	23	Tumoral	TRUE	2024-06-10	2024-06-17	2024-06-12	2024-10-25	Vendredi	A	0	19.5714	137	2024-06-14
2	12	6	23	Tumoral	TRUE	2024-06-10	2024-06-17	2024-06-12	2024-10-28	Lundi	A	0	20	140	2024-06-14
2	12	6	23	Tumoral	TRUE	2024-06-10	2024-06-17	2024-06-12	2024-10-30	Mercredi	B	2	20.2857	142	2024-06-14
2	12	6	23	Tumoral	TRUE	2024-06-10	2024-06-17	2024-06-12	2024-11-01	Vendredi	A	2	20.5714	144	2024-06-14
2	12	6	23	Tumoral	TRUE	2024-06-10	2024-06-17	2024-06-12	2024-11-04	Lundi	B	0	21	147	2024-06-14
2	12	6	24	Tumoral	FALSE	2024-06-10			2024-06-10	Lundi		0	0	0
2	12	6	24	Tumoral	FALSE	2024-06-10			2024-06-12	Mercredi		0	0.285714	2
2	12	6	24	Tumoral	FALSE	2024-06-10		2024-06-14	2024-06-14	Vendredi		0	0.571429	4
2	12	6	24	Tumoral	FALSE	2024-06-10		2024-06-14	2024-06-17	Lundi		0	1	7
2	12	6	24	Tumoral	FALSE	2024-06-10		2024-06-14	2024-06-19	Mercredi		0	1.28571	9	2024-06-19
2	12	6	24	Tumoral	FALSE	2024-06-10		2024-06-14	2024-06-21	Vendredi		0	1.57143	11	2024-06-19
2	12	6	24	Tumoral	FALSE	2024-06-10		2024-06-14	2024-06-24	Lundi		0	2	14	2024-06-19
2	12	6	24	Tumoral	FALSE	2024-06-10		2024-06-14	2024-06-26	Mercredi		0	2.28571	16	2024-06-19
2	12	6	24	Tumoral	FALSE	2024-06-10		2024-06-14	2024-06-28	Vendredi		0	2.57143	18	2024-06-19
2	12	6	24	Tumoral	FALSE	2024-06-10		2024-06-14	2024-07-01	Lundi		0	3	21	2024-06-19
2	12	6	24	Tumoral	FALSE	2024-06-10	2024-07-03	2024-06-14	2024-07-03	Mercredi		1	3.28571	23	2024-06-19
2	12	6	24	Tumoral	FALSE	2024-06-10	2024-07-03	2024-06-14	2024-07-05	Vendredi		0	3.57143	25	2024-06-19
2	12	6	24	Tumoral	FALSE	2024-06-10	2024-07-03	2024-06-14	2024-07-08	Lundi		2	4	28	2024-06-19
2	12	6	24	Tumoral	FALSE	2024-06-10	2024-07-03	2024-06-14	2024-07-10	Mercredi		0	4.28571	30	2024-06-19
2	12	6	24	Tumoral	FALSE	2024-06-10	2024-07-03	2024-06-14	2024-07-12	Vendredi		1	4.57143	32	2024-06-19
2	12	6	24	Tumoral	FALSE	2024-06-10	2024-07-03	2024-06-14	2024-07-15	Lundi		0	5	35	2024-06-19
2	12	6	24	Tumoral	FALSE	2024-06-10	2024-07-03	2024-06-14	2024-07-17	Mercredi		0	5.28571	37	2024-06-19
2	12	6	24	Tumoral	FALSE	2024-06-10	2024-07-03	2024-06-14	2024-07-19	Vendredi		0	5.57143	39	2024-06-19
2	12	6	24	Tumoral	FALSE	2024-06-10	2024-07-03	2024-06-14	2024-07-22	Lundi		2	6	42	2024-06-19
2	12	6	24	Tumoral	FALSE	2024-06-10	2024-07-03	2024-06-14	2024-07-24	Mercredi		1	6.28571	44	2024-06-19
2	12	6	24	Tumoral	FALSE	2024-06-10	2024-07-03	2024-06-14	2024-07-26	Vendredi		1	6.57143	46	2024-06-19
2	12	6	24	Tumoral	FALSE	2024-06-10	2024-07-03	2024-06-14	2024-07-29	Lundi		1	7	49	2024-06-19
2	12	6	24	Tumoral	FALSE	2024-06-10	2024-07-03	2024-06-14	2024-07-31	Mercredi		0	7.28571	51	2024-06-19
2	12	6	24	Tumoral	FALSE	2024-06-10	2024-07-03	2024-06-14	2024-08-02	Vendredi		0	7.57143	53	2024-06-19
2	12	6	24	Tumoral	FALSE	2024-06-10	2024-07-03	2024-06-14	2024-08-05	Lundi		2	8	56	2024-06-19
2	12	6	24	Tumoral	FALSE	2024-06-10	2024-07-03	2024-06-14	2024-08-07	Mercredi		0	8.28571	58	2024-06-19
2	12	6	24	Tumoral	FALSE	2024-06-10	2024-07-03	2024-06-14	2024-08-09	Vendredi		0	8.57143	60	2024-06-19
2	12	6	24	Tumoral	FALSE	2024-06-10	2024-07-03	2024-06-14	2024-08-12	Lundi		1	9	63	2024-06-19
2	12	6	24	Tumoral	FALSE	2024-06-10	2024-07-03	2024-06-14	2024-08-14	Mercredi		0	9.28571	65	2024-06-19
2	12	6	24	Tumoral	FALSE	2024-06-10	2024-07-03	2024-06-14	2024-08-16	Vendredi		0	9.57143	67	2024-06-19
2	12	6	24	Tumoral	FALSE	2024-06-10	2024-07-03	2024-06-14	2024-08-19	Lundi		0	10	70	2024-06-19
2	12	6	24	Tumoral	FALSE	2024-06-10	2024-07-03	2024-06-14	2024-08-21	Mercredi		0	10.2857	72	2024-06-19
2	12	6	24	Tumoral	FALSE	2024-06-10	2024-07-03	2024-06-14	2024-08-23	Vendredi		0	10.5714	74	2024-06-19
2	12	6	24	Tumoral	FALSE	2024-06-10	2024-07-03	2024-06-14	2024-08-26	Lundi		0	11	77	2024-06-19
2	12	6	24	Tumoral	FALSE	2024-06-10	2024-07-03	2024-06-14	2024-08-28	Mercredi		0	11.2857	79	2024-06-19
2	12	6	24	Tumoral	FALSE	2024-06-10	2024-07-03	2024-06-14	2024-08-30	Vendredi		0	11.5714	81	2024-06-19
2	12	6	24	Tumoral	FALSE	2024-06-10	2024-07-03	2024-06-14	2024-09-02	Lundi		0	12	84	2024-06-19
2	12	6	24	Tumoral	FALSE	2024-06-10	2024-07-03	2024-06-14	2024-09-04	Mercredi		0	12.2857	86	2024-06-19
2	12	6	24	Tumoral	FALSE	2024-06-10	2024-07-03	2024-06-14	2024-09-06	Vendredi		1	12.5714	88	2024-06-19
2	12	6	24	Tumoral	FALSE	2024-06-10	2024-07-03	2024-06-14	2024-09-09	Lundi		1	13	91	2024-06-19
2	12	6	24	Tumoral	FALSE	2024-06-10	2024-07-03	2024-06-14	2024-09-11	Mercredi		0	13.2857	93	2024-06-19
2	12	6	24	Tumoral	FALSE	2024-06-10	2024-07-03	2024-06-14	2024-09-13	Vendredi		1	13.5714	95	2024-06-19
2	12	6	24	Tumoral	FALSE	2024-06-10	2024-07-03	2024-06-14	2024-09-16	Lundi		0	14	98	2024-06-19
2	12	6	24	Tumoral	FALSE	2024-06-10	2024-07-03	2024-06-14	2024-09-18	Mercredi		1	14.2857	100	2024-06-19
2	12	6	24	Tumoral	FALSE	2024-06-10	2024-07-03	2024-06-14	2024-09-20	Vendredi		0	14.5714	102	2024-06-19
2	12	6	24	Tumoral	FALSE	2024-06-10	2024-07-03	2024-06-14	2024-09-23	Lundi		0	15	105	2024-06-19
2	12	6	24	Tumoral	FALSE	2024-06-10	2024-07-03	2024-06-14	2024-09-25	Mercredi		0	15.2857	107	2024-06-19
2	12	6	24	Tumoral	FALSE	2024-06-10	2024-07-03	2024-06-14	2024-09-26	Vendredi		0	15.4286	108	2024-06-19
2	12	6	24	Tumoral	FALSE	2024-06-10	2024-07-03	2024-06-14	2024-09-30	Lundi		0	16	112	2024-06-19
2	12	6	24	Tumoral	FALSE	2024-06-10	2024-07-03	2024-06-14	2024-10-02	Mercredi		0	16.2857	114	2024-06-19
2	12	6	24	Tumoral	FALSE	2024-06-10	2024-07-03	2024-06-14	2024-10-04	Vendredi		0	16.5714	116	2024-06-19
2	12	6	24	Tumoral	FALSE	2024-06-10	2024-07-03	2024-06-14	2024-10-07	Lundi		0	17	119	2024-06-19
2	12	6	24	Tumoral	FALSE	2024-06-10	2024-07-03	2024-06-14	2024-10-09	Mercredi		0	17.2857	121	2024-06-19
2	12	6	24	Tumoral	FALSE	2024-06-10	2024-07-03	2024-06-14	2024-10-11	Vendredi		0	17.5714	123	2024-06-19
2	12	6	24	Tumoral	FALSE	2024-06-10	2024-07-03	2024-06-14	2024-10-14	Lundi		0	18	126	2024-06-19
2	12	6	24	Tumoral	FALSE	2024-06-10	2024-07-03	2024-06-14	2024-10-16	Mercredi		0	18.2857	128	2024-06-19
2	12	6	24	Tumoral	FALSE	2024-06-10	2024-07-03	2024-06-14	2024-10-18	Vendredi		0	18.5714	130	2024-06-19
2	12	6	24	Tumoral	FALSE	2024-06-10	2024-07-03	2024-06-14	2024-10-21	Lundi		0	19	133	2024-06-19
2	12	6	24	Tumoral	FALSE	2024-06-10	2024-07-03	2024-06-14	2024-10-23	Mercredi		0	19.2857	135	2024-06-19
2	12	6	24	Tumoral	FALSE	2024-06-10	2024-07-03	2024-06-14	2024-10-25	Vendredi		1	19.5714	137	2024-06-19
2	12	6	24	Tumoral	FALSE	2024-06-10	2024-07-03	2024-06-14	2024-10-28	Lundi		0	20	140	2024-06-19
2	12	6	24	Tumoral	FALSE	2024-06-10	2024-07-03	2024-06-14	2024-10-30	Mercredi		0	20.2857	142	2024-06-19
2	12	6	24	Tumoral	FALSE	2024-06-10	2024-07-03	2024-06-14	2024-11-01	Vendredi		0	20.5714	144	2024-06-19
2	12	6	24	Tumoral	FALSE	2024-06-10	2024-07-03	2024-06-14	2024-11-04	Lundi		0	21	147	2024-06-19
1	13	4	25	Tumoral	TRUE	2024-06-03			2024-06-03	Lundi	A	0	0	0
1	13	4	25	Tumoral	TRUE	2024-06-03			2024-06-05	Mercredi	A	0	0.285714	2
1	13	4	25	Tumoral	TRUE	2024-06-03			2024-06-07	Vendredi	A	0	0.571429	4
1	13	4	25	Tumoral	TRUE	2024-06-03			2024-06-10	Lundi	B	0	1	7
1	13	4	25	Tumoral	TRUE	2024-06-03	2024-06-12		2024-06-12	Mercredi	B	1	1.28571	9
1	13	4	25	Tumoral	TRUE	2024-06-03	2024-06-12		2024-06-14	Vendredi	B	1	1.57143	11
1	13	4	25	Tumoral	TRUE	2024-06-03	2024-06-12		2024-06-17	Lundi	C	1	2	14
1	13	4	25	Tumoral	TRUE	2024-06-03	2024-06-12		2024-06-19	Mercredi	C	2	2.28571	16
1	13	4	25	Tumoral	TRUE	2024-06-03	2024-06-12		2024-06-21	Vendredi	C	1	2.57143	18
1	13	4	25	Tumoral	TRUE	2024-06-03	2024-06-12	2024-06-24	2024-06-24	Lundi	C	0	3	21	2024-06-24
1	13	4	25	Tumoral	TRUE	2024-06-03	2024-06-12	2024-06-24	2024-06-26	Mercredi	C	1	3.28571	23	2024-06-24
1	13	4	25	Tumoral	TRUE	2024-06-03	2024-06-12	2024-06-24	2024-06-28	Vendredi	C	1	3.57143	25	2024-06-24
1	13	4	25	Tumoral	TRUE	2024-06-03	2024-06-12	2024-06-24	2024-07-01	Lundi	C	1	4	28	2024-06-24
1	13	4	25	Tumoral	TRUE	2024-06-03	2024-06-12	2024-06-24	2024-07-03	Mercredi	C	2	4.28571	30	2024-06-24
1	13	4	25	Tumoral	TRUE	2024-06-03	2024-06-12	2024-06-24	2024-07-05	Vendredi	B	1	4.57143	32	2024-06-24
1	13	4	25	Tumoral	TRUE	2024-06-03	2024-06-12	2024-06-24	2024-07-08	Lundi	B	0	5	35	2024-06-24
1	13	4	25	Tumoral	TRUE	2024-06-03	2024-06-12	2024-06-24	2024-07-10	Mercredi	B	2	5.28571	37	2024-06-24
1	13	4	25	Tumoral	TRUE	2024-06-03	2024-06-12	2024-06-24	2024-07-12	Vendredi	B	1	5.57143	39	2024-06-24
1	13	4	25	Tumoral	TRUE	2024-06-03	2024-06-12	2024-06-24	2024-07-15	Lundi	A	2	6	42	2024-06-24
1	13	4	25	Tumoral	TRUE	2024-06-03	2024-06-12	2024-06-24	2024-07-17	Mercredi	A	1	6.28571	44	2024-06-24
1	13	4	25	Tumoral	TRUE	2024-06-03	2024-06-12	2024-06-24	2024-07-19	Vendredi	A	0	6.57143	46	2024-06-24
1	13	4	25	Tumoral	TRUE	2024-06-03	2024-06-12	2024-06-24	2024-07-22	Lundi	A	1	7	49	2024-06-24
1	13	4	25	Tumoral	TRUE	2024-06-03	2024-06-12	2024-06-24	2024-07-24	Mercredi	B	1	7.28571	51	2024-06-24
1	13	4	25	Tumoral	TRUE	2024-06-03	2024-06-12	2024-06-24	2024-07-26	Vendredi	A	1	7.57143	53	2024-06-24
1	13	4	25	Tumoral	TRUE	2024-06-03	2024-06-12	2024-06-24	2024-07-29	Lundi	A	2	8	56	2024-06-24
1	13	4	25	Tumoral	TRUE	2024-06-03	2024-06-12	2024-06-24	2024-07-31	Mercredi	A	0	8.28571	58	2024-06-24
1	13	4	25	Tumoral	TRUE	2024-06-03	2024-06-12	2024-06-24	2024-08-02	Vendredi	A	1	8.57143	60	2024-06-24
1	13	4	25	Tumoral	TRUE	2024-06-03	2024-06-12	2024-06-24	2024-08-05	Lundi	A	1	9	63	2024-06-24
1	13	4	25	Tumoral	TRUE	2024-06-03	2024-06-12	2024-06-24	2024-08-07	Mercredi	A	0	9.28571	65	2024-06-24
1	13	4	25	Tumoral	TRUE	2024-06-03	2024-06-12	2024-06-24	2024-08-09	Vendredi	A	0	9.57143	67	2024-06-24
1	13	4	25	Tumoral	TRUE	2024-06-03	2024-06-12	2024-06-24	2024-08-12	Lundi	A	2	10	70	2024-06-24
1	13	4	25	Tumoral	TRUE	2024-06-03	2024-06-12	2024-06-24	2024-08-14	Mercredi	A	1	10.2857	72	2024-06-24
1	13	4	25	Tumoral	TRUE	2024-06-03	2024-06-12	2024-06-24	2024-08-16	Vendredi	A	1	10.5714	74	2024-06-24
1	13	4	25	Tumoral	TRUE	2024-06-03	2024-06-12	2024-06-24	2024-08-19	Lundi	A	0	11	77	2024-06-24
1	13	4	25	Tumoral	TRUE	2024-06-03	2024-06-12	2024-06-24	2024-08-21	Mercredi	A	0	11.2857	79	2024-06-24
1	13	4	25	Tumoral	TRUE	2024-06-03	2024-06-12	2024-06-24	2024-08-23	Vendredi	A	0	11.5714	81	2024-06-24
1	13	4	25	Tumoral	TRUE	2024-06-03	2024-06-12	2024-06-24	2024-08-26	Lundi	A	0	12	84	2024-06-24
1	13	4	25	Tumoral	TRUE	2024-06-03	2024-06-12	2024-06-24	2024-08-28	Mercredi	A	0	12.2857	86	2024-06-24
1	13	4	25	Tumoral	TRUE	2024-06-03	2024-06-12	2024-06-24	2024-08-30	Vendredi	A	0	12.5714	88	2024-06-24
1	13	4	25	Tumoral	TRUE	2024-06-03	2024-06-12	2024-06-24	2024-09-02	Lundi	A	0	13	91	2024-06-24
1	13	4	25	Tumoral	TRUE	2024-06-03	2024-06-12	2024-06-24	2024-09-04	Mercredi	A	0	13.2857	93	2024-06-24
1	13	4	25	Tumoral	TRUE	2024-06-03	2024-06-12	2024-06-24	2024-09-06	Vendredi	A	1	13.5714	95	2024-06-24
1	13	4	25	Tumoral	TRUE	2024-06-03	2024-06-12	2024-06-24	2024-09-09	Lundi	A	0	14	98	2024-06-24
1	13	4	25	Tumoral	TRUE	2024-06-03	2024-06-12	2024-06-24	2024-09-11	Mercredi	A	0	14.2857	100	2024-06-24
1	13	4	25	Tumoral	TRUE	2024-06-03	2024-06-12	2024-06-24	2024-09-13	Vendredi	B	0	14.5714	102	2024-06-24
1	13	4	25	Tumoral	TRUE	2024-06-03	2024-06-12	2024-06-24	2024-09-16	Lundi	B	0	15	105	2024-06-24
1	13	4	25	Tumoral	TRUE	2024-06-03	2024-06-12	2024-06-24	2024-09-18	Mercredi	B	0	15.2857	107	2024-06-24
1	13	4	25	Tumoral	TRUE	2024-06-03	2024-06-12	2024-06-24	2024-09-20	Vendredi	B	1	15.5714	109	2024-06-24
1	13	4	25	Tumoral	TRUE	2024-06-03	2024-06-12	2024-06-24	2024-09-23	Lundi	B	0	16	112	2024-06-24
1	13	4	25	Tumoral	TRUE	2024-06-03	2024-06-12	2024-06-24	2024-09-25	Mercredi	B	0	16.2857	114	2024-06-24
1	13	4	25	Tumoral	TRUE	2024-06-03	2024-06-12	2024-06-24	2024-09-26	Vendredi	B	0	16.4286	115	2024-06-24
1	13	4	25	Tumoral	TRUE	2024-06-03	2024-06-12	2024-06-24	2024-09-30	Lundi	B	0	17	119	2024-06-24
1	13	4	25	Tumoral	TRUE	2024-06-03	2024-06-12	2024-06-24	2024-10-02	Mercredi	B	0	17.2857	121	2024-06-24
1	13	4	25	Tumoral	TRUE	2024-06-03	2024-06-12	2024-06-24	2024-10-04	Vendredi	B	0	17.5714	123	2024-06-24
1	13	4	25	Tumoral	TRUE	2024-06-03	2024-06-12	2024-06-24	2024-10-07	Lundi	C	0	18	126	2024-06-24
1	13	4	25	Tumoral	TRUE	2024-06-03	2024-06-12	2024-06-24	2024-10-09	Mercredi	C	1	18.2857	128	2024-06-24
1	13	4	25	Tumoral	TRUE	2024-06-03	2024-06-12	2024-06-24	2024-10-11	Vendredi	C	0	18.5714	130	2024-06-24
1	13	4	25	Tumoral	TRUE	2024-06-03	2024-06-12	2024-06-24	2024-10-14	Lundi	B	1	19	133	2024-06-24
1	13	4	25	Tumoral	TRUE	2024-06-03	2024-06-12	2024-06-24	2024-10-16	Mercredi	B	2	19.2857	135	2024-06-24
1	13	4	25	Tumoral	TRUE	2024-06-03	2024-06-12	2024-06-24	2024-10-18	Vendredi	B	0	19.5714	137	2024-06-24
1	13	4	25	Tumoral	TRUE	2024-06-03	2024-06-12	2024-06-24	2024-10-21	Lundi	B	0	20	140	2024-06-24
1	13	4	25	Tumoral	TRUE	2024-06-03	2024-06-12	2024-06-24	2024-10-23	Mercredi	B	1	20.2857	142	2024-06-24
1	13	4	25	Tumoral	TRUE	2024-06-03	2024-06-12	2024-06-24	2024-10-25	Vendredi	B	0	20.5714	144	2024-06-24
1	13	4	25	Tumoral	TRUE	2024-06-03	2024-06-12	2024-06-24	2024-10-28	Lundi	B	0	21	147	2024-06-24
1	13	4	25	Tumoral	TRUE	2024-06-03	2024-06-12	2024-06-24	2024-10-30	Mercredi	C	0	21.2857	149	2024-06-24
1	13	4	25	Tumoral	TRUE	2024-06-03	2024-06-12	2024-06-24	2024-11-01	Vendredi	C	0	21.5714	151	2024-06-24
1	13	4	25	Tumoral	TRUE	2024-06-03	2024-06-12	2024-06-24	2024-11-04	Lundi	C	0	22	154	2024-06-24
1	13	4	26	Tumoral	FALSE	2024-06-03			2024-06-03	Lundi		0	0	0
1	13	4	26	Tumoral	FALSE	2024-06-03			2024-06-05	Mercredi		0	0.285714	2
1	13	4	26	Tumoral	FALSE	2024-06-03		2024-06-07	2024-06-07	Vendredi		0	0.571429	4
1	13	4	26	Tumoral	FALSE	2024-06-03	2024-06-10	2024-06-07	2024-06-10	Lundi		1	1	7
1	13	4	26	Tumoral	FALSE	2024-06-03	2024-06-10	2024-06-07	2024-06-12	Mercredi		0	1.28571	9
1	13	4	26	Tumoral	FALSE	2024-06-03	2024-06-10	2024-06-07	2024-06-14	Vendredi		2	1.57143	11
1	13	4	26	Tumoral	FALSE	2024-06-03	2024-06-10	2024-06-07	2024-06-17	Lundi		1	2	14
1	13	4	26	Tumoral	FALSE	2024-06-03	2024-06-10	2024-06-07	2024-06-19	Mercredi		1	2.28571	16
1	13	4	26	Tumoral	FALSE	2024-06-03	2024-06-10	2024-06-07	2024-06-21	Vendredi		2	2.57143	18	2024-06-21
1	13	4	26	Tumoral	FALSE	2024-06-03	2024-06-10	2024-06-07	2024-06-24	Lundi		1	3	21	2024-06-21
1	13	4	26	Tumoral	FALSE	2024-06-03	2024-06-10	2024-06-07	2024-06-26	Mercredi		1	3.28571	23	2024-06-21
1	13	4	26	Tumoral	FALSE	2024-06-03	2024-06-10	2024-06-07	2024-06-28	Vendredi		1	3.57143	25	2024-06-21
1	13	4	26	Tumoral	FALSE	2024-06-03	2024-06-10	2024-06-07	2024-07-01	Lundi		0	4	28	2024-06-21
1	13	4	26	Tumoral	FALSE	2024-06-03	2024-06-10	2024-06-07	2024-07-03	Mercredi		2	4.28571	30	2024-06-21
1	13	4	26	Tumoral	FALSE	2024-06-03	2024-06-10	2024-06-07	2024-07-05	Vendredi		0	4.57143	32	2024-06-21
1	13	4	26	Tumoral	FALSE	2024-06-03	2024-06-10	2024-06-07	2024-07-08	Lundi		1	5	35	2024-06-21
1	13	4	26	Tumoral	FALSE	2024-06-03	2024-06-10	2024-06-07	2024-07-10	Mercredi		1	5.28571	37	2024-06-21
1	13	4	26	Tumoral	FALSE	2024-06-03	2024-06-10	2024-06-07	2024-07-12	Vendredi		1	5.57143	39	2024-06-21
1	13	4	26	Tumoral	FALSE	2024-06-03	2024-06-10	2024-06-07	2024-07-15	Lundi		1	6	42	2024-06-21
1	13	4	26	Tumoral	FALSE	2024-06-03	2024-06-10	2024-06-07	2024-07-17	Mercredi		1	6.28571	44	2024-06-21
1	13	4	26	Tumoral	FALSE	2024-06-03	2024-06-10	2024-06-07	2024-07-19	Vendredi		1	6.57143	46	2024-06-21
1	13	4	26	Tumoral	FALSE	2024-06-03	2024-06-10	2024-06-07	2024-07-22	Lundi		1	7	49	2024-06-21
1	13	4	26	Tumoral	FALSE	2024-06-03	2024-06-10	2024-06-07	2024-07-24	Mercredi		1	7.28571	51	2024-06-21
1	13	4	26	Tumoral	FALSE	2024-06-03	2024-06-10	2024-06-07	2024-07-26	Vendredi		1	7.57143	53	2024-06-21
1	13	4	26	Tumoral	FALSE	2024-06-03	2024-06-10	2024-06-07	2024-07-29	Lundi		0	8	56	2024-06-21
1	13	4	26	Tumoral	FALSE	2024-06-03	2024-06-10	2024-06-07	2024-07-31	Mercredi		3	8.28571	58	2024-06-21
1	13	4	26	Tumoral	FALSE	2024-06-03	2024-06-10	2024-06-07	2024-08-02	Vendredi		0	8.57143	60	2024-06-21
1	13	4	26	Tumoral	FALSE	2024-06-03	2024-06-10	2024-06-07	2024-08-05	Lundi		0	9	63	2024-06-21
1	13	4	26	Tumoral	FALSE	2024-06-03	2024-06-10	2024-06-07	2024-08-07	Mercredi		1	9.28571	65	2024-06-21
1	13	4	26	Tumoral	FALSE	2024-06-03	2024-06-10	2024-06-07	2024-08-09	Vendredi		0	9.57143	67	2024-06-21
1	13	4	26	Tumoral	FALSE	2024-06-03	2024-06-10	2024-06-07	2024-08-12	Lundi		2	10	70	2024-06-21
1	13	4	26	Tumoral	FALSE	2024-06-03	2024-06-10	2024-06-07	2024-08-14	Mercredi		2	10.2857	72	2024-06-21
1	13	4	26	Tumoral	FALSE	2024-06-03	2024-06-10	2024-06-07	2024-08-16	Vendredi		0	10.5714	74	2024-06-21
1	13	4	26	Tumoral	FALSE	2024-06-03	2024-06-10	2024-06-07	2024-08-19	Lundi		0	11	77	2024-06-21
1	13	4	26	Tumoral	FALSE	2024-06-03	2024-06-10	2024-06-07	2024-08-21	Mercredi		0	11.2857	79	2024-06-21
1	13	4	26	Tumoral	FALSE	2024-06-03	2024-06-10	2024-06-07	2024-08-23	Vendredi		0	11.5714	81	2024-06-21
1	13	4	26	Tumoral	FALSE	2024-06-03	2024-06-10	2024-06-07	2024-08-26	Lundi		0	12	84	2024-06-21
1	13	4	26	Tumoral	FALSE	2024-06-03	2024-06-10	2024-06-07	2024-08-28	Mercredi		1	12.2857	86	2024-06-21
1	13	4	26	Tumoral	FALSE	2024-06-03	2024-06-10	2024-06-07	2024-08-30	Vendredi		0	12.5714	88	2024-06-21
1	13	4	26	Tumoral	FALSE	2024-06-03	2024-06-10	2024-06-07	2024-09-02	Lundi		0	13	91	2024-06-21
1	13	4	26	Tumoral	FALSE	2024-06-03	2024-06-10	2024-06-07	2024-09-04	Mercredi		1	13.2857	93	2024-06-21
1	13	4	26	Tumoral	FALSE	2024-06-03	2024-06-10	2024-06-07	2024-09-06	Vendredi		0	13.5714	95	2024-06-21
1	13	4	26	Tumoral	FALSE	2024-06-03	2024-06-10	2024-06-07	2024-09-09	Lundi		2	14	98	2024-06-21
1	13	4	26	Tumoral	FALSE	2024-06-03	2024-06-10	2024-06-07	2024-09-11	Mercredi		1	14.2857	100	2024-06-21
1	13	4	26	Tumoral	FALSE	2024-06-03	2024-06-10	2024-06-07	2024-09-13	Vendredi		0	14.5714	102	2024-06-21
1	13	4	26	Tumoral	FALSE	2024-06-03	2024-06-10	2024-06-07	2024-09-16	Lundi		2	15	105	2024-06-21
1	13	4	26	Tumoral	FALSE	2024-06-03	2024-06-10	2024-06-07	2024-09-18	Mercredi		1	15.2857	107	2024-06-21
1	13	4	26	Tumoral	FALSE	2024-06-03	2024-06-10	2024-06-07	2024-09-20	Vendredi		0	15.5714	109	2024-06-21
1	13	4	26	Tumoral	FALSE	2024-06-03	2024-06-10	2024-06-07	2024-09-23	Lundi		1	16	112	2024-06-21
1	13	4	26	Tumoral	FALSE	2024-06-03	2024-06-10	2024-06-07	2024-09-25	Mercredi		1	16.2857	114	2024-06-21
1	13	4	26	Tumoral	FALSE	2024-06-03	2024-06-10	2024-06-07	2024-09-26	Vendredi		0	16.4286	115	2024-06-21
1	13	4	26	Tumoral	FALSE	2024-06-03	2024-06-10	2024-06-07	2024-09-30	Lundi		1	17	119	2024-06-21
1	13	4	26	Tumoral	FALSE	2024-06-03	2024-06-10	2024-06-07	2024-10-02	Mercredi		0	17.2857	121	2024-06-21
1	13	4	26	Tumoral	FALSE	2024-06-03	2024-06-10	2024-06-07	2024-10-04	Vendredi		1	17.5714	123	2024-06-21
1	13	4	26	Tumoral	FALSE	2024-06-03	2024-06-10	2024-06-07	2024-10-07	Lundi		1	18	126	2024-06-21
1	13	4	26	Tumoral	FALSE	2024-06-03	2024-06-10	2024-06-07	2024-10-09	Mercredi		1	18.2857	128	2024-06-21
1	13	4	26	Tumoral	FALSE	2024-06-03	2024-06-10	2024-06-07	2024-10-11	Vendredi		0	18.5714	130	2024-06-21
1	13	4	26	Tumoral	FALSE	2024-06-03	2024-06-10	2024-06-07	2024-10-14	Lundi		2	19	133	2024-06-21
1	13	4	26	Tumoral	FALSE	2024-06-03	2024-06-10	2024-06-07	2024-10-16	Mercredi		2	19.2857	135	2024-06-21
1	13	4	26	Tumoral	FALSE	2024-06-03	2024-06-10	2024-06-07	2024-10-18	Vendredi		0	19.5714	137	2024-06-21
1	13	4	26	Tumoral	FALSE	2024-06-03	2024-06-10	2024-06-07	2024-10-21	Lundi		1	20	140	2024-06-21
1	13	4	26	Tumoral	FALSE	2024-06-03	2024-06-10	2024-06-07	2024-10-23	Mercredi		0	20.2857	142	2024-06-21
1	13	4	26	Tumoral	FALSE	2024-06-03	2024-06-10	2024-06-07	2024-10-25	Vendredi		0	20.5714	144	2024-06-21
1	13	4	26	Tumoral	FALSE	2024-06-03	2024-06-10	2024-06-07	2024-10-28	Lundi		0	21	147	2024-06-21
1	13	4	26	Tumoral	FALSE	2024-06-03	2024-06-10	2024-06-07	2024-10-30	Mercredi		3	21.2857	149	2024-06-21
1	13	4	26	Tumoral	FALSE	2024-06-03	2024-06-10	2024-06-07	2024-11-01	Vendredi		0	21.5714	151	2024-06-21	2024-11-01
1	13	4	26	Tumoral	FALSE	2024-06-03	2024-06-10	2024-06-07	2024-11-04	Lundi		0	22	154	2024-06-21	2024-11-01
1	14	4	27	Tumoral	TRUE	2024-06-03			2024-06-03	Lundi	A	0	0	0
1	14	4	27	Tumoral	TRUE	2024-06-03			2024-06-05	Mercredi	A	0	0.285714	2
1	14	4	27	Tumoral	TRUE	2024-06-03			2024-06-07	Vendredi	A	0	0.571429	4
1	14	4	27	Tumoral	TRUE	2024-06-03			2024-06-10	Lundi	A	0	1	7
1	14	4	27	Tumoral	TRUE	2024-06-03	2024-06-12		2024-06-12	Mercredi	A	1	1.28571	9
1	14	4	27	Tumoral	TRUE	2024-06-03	2024-06-12		2024-06-14	Vendredi	A	1	1.57143	11
1	14	4	27	Tumoral	TRUE	2024-06-03	2024-06-12		2024-06-17	Lundi	A	0	2	14
1	14	4	27	Tumoral	TRUE	2024-06-03	2024-06-12		2024-06-19	Mercredi	B	1	2.28571	16
1	14	4	27	Tumoral	TRUE	2024-06-03	2024-06-12		2024-06-21	Vendredi	B	0	2.57143	18
1	14	4	27	Tumoral	TRUE	2024-06-03	2024-06-12		2024-06-24	Lundi	B	1	3	21	2024-06-24
1	14	4	27	Tumoral	TRUE	2024-06-03	2024-06-12	2024-06-26	2024-06-26	Mercredi	B	2	3.28571	23	2024-06-24
1	14	4	27	Tumoral	TRUE	2024-06-03	2024-06-12	2024-06-26	2024-06-28	Vendredi	B	0	3.57143	25	2024-06-24
1	14	4	27	Tumoral	TRUE	2024-06-03	2024-06-12	2024-06-26	2024-07-01	Lundi	B	2	4	28	2024-06-24
1	14	4	27	Tumoral	TRUE	2024-06-03	2024-06-12	2024-06-26	2024-07-03	Mercredi	B	1	4.28571	30	2024-06-24
1	14	4	27	Tumoral	TRUE	2024-06-03	2024-06-12	2024-06-26	2024-07-05	Vendredi	B	0	4.57143	32	2024-06-24
1	14	4	27	Tumoral	TRUE	2024-06-03	2024-06-12	2024-06-26	2024-07-08	Lundi	B	3	5	35	2024-06-24
1	14	4	27	Tumoral	TRUE	2024-06-03	2024-06-12	2024-06-26	2024-07-10	Mercredi	B	0	5.28571	37	2024-06-24
1	14	4	27	Tumoral	TRUE	2024-06-03	2024-06-12	2024-06-26	2024-07-12	Vendredi	B	2	5.57143	39	2024-06-24
1	14	4	27	Tumoral	TRUE	2024-06-03	2024-06-12	2024-06-26	2024-07-15	Lundi	B	0	6	42	2024-06-24
1	14	4	27	Tumoral	TRUE	2024-06-03	2024-06-12	2024-06-26	2024-07-17	Mercredi	B	0	6.28571	44	2024-06-24
1	14	4	27	Tumoral	TRUE	2024-06-03	2024-06-12	2024-06-26	2024-07-19	Vendredi	B	1	6.57143	46	2024-06-24
1	14	4	27	Tumoral	TRUE	2024-06-03	2024-06-12	2024-06-26	2024-07-22	Lundi	B	1	7	49	2024-06-24
1	14	4	27	Tumoral	TRUE	2024-06-03	2024-06-12	2024-06-26	2024-07-24	Mercredi	A	1	7.28571	51	2024-06-24
1	14	4	27	Tumoral	TRUE	2024-06-03	2024-06-12	2024-06-26	2024-07-26	Vendredi	A	1	7.57143	53	2024-06-24
1	14	4	27	Tumoral	TRUE	2024-06-03	2024-06-12	2024-06-26	2024-07-29	Lundi	A	0	8	56	2024-06-24
1	14	4	27	Tumoral	TRUE	2024-06-03	2024-06-12	2024-06-26	2024-07-31	Mercredi	0	2	8.28571	58	2024-06-24
1	14	4	27	Tumoral	TRUE	2024-06-03	2024-06-12	2024-06-26	2024-08-02	Vendredi	0	0	8.57143	60	2024-06-24
1	14	4	27	Tumoral	TRUE	2024-06-03	2024-06-12	2024-06-26	2024-08-05	Lundi	0	2	9	63	2024-06-24
1	14	4	27	Tumoral	TRUE	2024-06-03	2024-06-12	2024-06-26	2024-08-07	Mercredi	0	0	9.28571	65	2024-06-24
1	14	4	27	Tumoral	TRUE	2024-06-03	2024-06-12	2024-06-26	2024-08-09	Vendredi	0	1	9.57143	67	2024-06-24
1	14	4	27	Tumoral	TRUE	2024-06-03	2024-06-12	2024-06-26	2024-08-12	Lundi	0	2	10	70	2024-06-24
1	14	4	27	Tumoral	TRUE	2024-06-03	2024-06-12	2024-06-26	2024-08-14	Mercredi	0	0	10.2857	72	2024-06-24
1	14	4	27	Tumoral	TRUE	2024-06-03	2024-06-12	2024-06-26	2024-08-16	Vendredi	0	1	10.5714	74	2024-06-24
1	14	4	27	Tumoral	TRUE	2024-06-03	2024-06-12	2024-06-26	2024-08-19	Lundi	0	1	11	77	2024-06-24
1	14	4	27	Tumoral	TRUE	2024-06-03	2024-06-12	2024-06-26	2024-08-21	Mercredi	B	0	11.2857	79	2024-06-24
1	14	4	27	Tumoral	TRUE	2024-06-03	2024-06-12	2024-06-26	2024-08-23	Vendredi	0	0	11.5714	81	2024-06-24
1	14	4	27	Tumoral	TRUE	2024-06-03	2024-06-12	2024-06-26	2024-08-26	Lundi	0	0	12	84	2024-06-24
1	14	4	27	Tumoral	TRUE	2024-06-03	2024-06-12	2024-06-26	2024-08-28	Mercredi	0	0	12.2857	86	2024-06-24
1	14	4	27	Tumoral	TRUE	2024-06-03	2024-06-12	2024-06-26	2024-08-30	Vendredi	0	0	12.5714	88	2024-06-24
1	14	4	27	Tumoral	TRUE	2024-06-03	2024-06-12	2024-06-26	2024-09-02	Lundi	0	0	13	91	2024-06-24
1	14	4	27	Tumoral	TRUE	2024-06-03	2024-06-12	2024-06-26	2024-09-04	Mercredi	0	0	13.2857	93	2024-06-24
1	14	4	27	Tumoral	TRUE	2024-06-03	2024-06-12	2024-06-26	2024-09-06	Vendredi	0	1	13.5714	95	2024-06-24
1	14	4	27	Tumoral	TRUE	2024-06-03	2024-06-12	2024-06-26	2024-09-09	Lundi	0	0	14	98	2024-06-24
1	14	4	27	Tumoral	TRUE	2024-06-03	2024-06-12	2024-06-26	2024-09-11	Mercredi	0	1	14.2857	100	2024-06-24
1	14	4	27	Tumoral	TRUE	2024-06-03	2024-06-12	2024-06-26	2024-09-13	Vendredi	0	0	14.5714	102	2024-06-24
1	14	4	27	Tumoral	TRUE	2024-06-03	2024-06-12	2024-06-26	2024-09-16	Lundi	0	0	15	105	2024-06-24
1	14	4	27	Tumoral	TRUE	2024-06-03	2024-06-12	2024-06-26	2024-09-18	Mercredi	0	0	15.2857	107	2024-06-24
1	14	4	27	Tumoral	TRUE	2024-06-03	2024-06-12	2024-06-26	2024-09-20	Vendredi	0	1	15.5714	109	2024-06-24
1	14	4	27	Tumoral	TRUE	2024-06-03	2024-06-12	2024-06-26	2024-09-23	Lundi	0	0	16	112	2024-06-24
1	14	4	27	Tumoral	TRUE	2024-06-03	2024-06-12	2024-06-26	2024-09-25	Mercredi	0	0	16.2857	114	2024-06-24
1	14	4	27	Tumoral	TRUE	2024-06-03	2024-06-12	2024-06-26	2024-09-26	Vendredi	0	0	16.4286	115	2024-06-24
1	14	4	27	Tumoral	TRUE	2024-06-03	2024-06-12	2024-06-26	2024-09-30	Lundi	0	0	17	119	2024-06-24
1	14	4	27	Tumoral	TRUE	2024-06-03	2024-06-12	2024-06-26	2024-10-02	Mercredi	0	0	17.2857	121	2024-06-24
1	14	4	27	Tumoral	TRUE	2024-06-03	2024-06-12	2024-06-26	2024-10-04	Vendredi	0	0	17.5714	123	2024-06-24
1	14	4	27	Tumoral	TRUE	2024-06-03	2024-06-12	2024-06-26	2024-10-07	Lundi	0	1	18	126	2024-06-24
1	14	4	27	Tumoral	TRUE	2024-06-03	2024-06-12	2024-06-26	2024-10-09	Mercredi	0	0	18.2857	128	2024-06-24
1	14	4	27	Tumoral	TRUE	2024-06-03	2024-06-12	2024-06-26	2024-10-11	Vendredi	0	0	18.5714	130	2024-06-24
1	14	4	27	Tumoral	TRUE	2024-06-03	2024-06-12	2024-06-26	2024-10-14	Lundi	0	0	19	133	2024-06-24
1	14	4	27	Tumoral	TRUE	2024-06-03	2024-06-12	2024-06-26	2024-10-16	Mercredi	0	0	19.2857	135	2024-06-24
1	14	4	27	Tumoral	TRUE	2024-06-03	2024-06-12	2024-06-26	2024-10-18	Vendredi	0	0	19.5714	137	2024-06-24
1	14	4	27	Tumoral	TRUE	2024-06-03	2024-06-12	2024-06-26	2024-10-21	Lundi	0	0	20	140	2024-06-24
1	14	4	27	Tumoral	TRUE	2024-06-03	2024-06-12	2024-06-26	2024-10-23	Mercredi	0	0	20.2857	142	2024-06-24
1	14	4	27	Tumoral	TRUE	2024-06-03	2024-06-12	2024-06-26	2024-10-25	Vendredi	0	0	20.5714	144	2024-06-24
1	14	4	27	Tumoral	TRUE	2024-06-03	2024-06-12	2024-06-26	2024-10-28	Lundi	0	0	21	147	2024-06-24
1	14	4	27	Tumoral	TRUE	2024-06-03	2024-06-12	2024-06-26	2024-10-30	Mercredi	0	1	21.2857	149	2024-06-24
1	14	4	27	Tumoral	TRUE	2024-06-03	2024-06-12	2024-06-26	2024-11-01	Vendredi	0	0	21.5714	151	2024-06-24
1	14	4	27	Tumoral	TRUE	2024-06-03	2024-06-12	2024-06-26	2024-11-04	Lundi	0	0	22	154	2024-06-24
1	14	4	28	Tumoral	FALSE	2024-06-03			2024-06-03	Lundi		0	0	0
1	14	4	28	Tumoral	FALSE	2024-06-03			2024-06-05	Mercredi		0	0.285714	2
1	14	4	28	Tumoral	FALSE	2024-06-03		2024-06-07	2024-06-07	Vendredi		0	0.571429	4
1	14	4	28	Tumoral	FALSE	2024-06-03		2024-06-07	2024-06-10	Lundi		0	1	7
1	14	4	28	Tumoral	FALSE	2024-06-03		2024-06-07	2024-06-12	Mercredi		0	1.28571	9
1	14	4	28	Tumoral	FALSE	2024-06-03	2024-06-14	2024-06-07	2024-06-14	Vendredi		1	1.57143	11
1	14	4	28	Tumoral	FALSE	2024-06-03	2024-06-14	2024-06-07	2024-06-17	Lundi		1	2	14
1	14	4	28	Tumoral	FALSE	2024-06-03	2024-06-14	2024-06-07	2024-06-19	Mercredi		1	2.28571	16
1	14	4	28	Tumoral	FALSE	2024-06-03	2024-06-14	2024-06-07	2024-06-21	Vendredi		1	2.57143	18
1	14	4	28	Tumoral	FALSE	2024-06-03	2024-06-14	2024-06-07	2024-06-24	Lundi		1	3	21
1	14	4	28	Tumoral	FALSE	2024-06-03	2024-06-14	2024-06-07	2024-06-26	Mercredi		1	3.28571	23	2024-06-26
1	14	4	28	Tumoral	FALSE	2024-06-03	2024-06-14	2024-06-07	2024-06-28	Vendredi		2	3.57143	25	2024-06-26
1	14	4	28	Tumoral	FALSE	2024-06-03	2024-06-14	2024-06-07	2024-07-01	Lundi		0	4	28	2024-06-26
1	14	4	28	Tumoral	FALSE	2024-06-03	2024-06-14	2024-06-07	2024-07-03	Mercredi		1	4.28571	30	2024-06-26
1	14	4	28	Tumoral	FALSE	2024-06-03	2024-06-14	2024-06-07	2024-07-05	Vendredi		2	4.57143	32	2024-06-26
1	14	4	28	Tumoral	FALSE	2024-06-03	2024-06-14	2024-06-07	2024-07-08	Lundi		1	5	35	2024-06-26
1	14	4	28	Tumoral	FALSE	2024-06-03	2024-06-14	2024-06-07	2024-07-10	Mercredi		1	5.28571	37	2024-06-26
1	14	4	28	Tumoral	FALSE	2024-06-03	2024-06-14	2024-06-07	2024-07-12	Vendredi		2	5.57143	39	2024-06-26
1	14	4	28	Tumoral	FALSE	2024-06-03	2024-06-14	2024-06-07	2024-07-15	Lundi		0	6	42	2024-06-26
1	14	4	28	Tumoral	FALSE	2024-06-03	2024-06-14	2024-06-07	2024-07-17	Mercredi		2	6.28571	44	2024-06-26
1	14	4	28	Tumoral	FALSE	2024-06-03	2024-06-14	2024-06-07	2024-07-19	Vendredi		1	6.57143	46	2024-06-26
1	14	4	28	Tumoral	FALSE	2024-06-03	2024-06-14	2024-06-07	2024-07-22	Lundi		1	7	49	2024-06-26
1	14	4	28	Tumoral	FALSE	2024-06-03	2024-06-14	2024-06-07	2024-07-24	Mercredi		1	7.28571	51	2024-06-26
1	14	4	28	Tumoral	FALSE	2024-06-03	2024-06-14	2024-06-07	2024-07-26	Vendredi		0	7.57143	53	2024-06-26
1	14	4	28	Tumoral	FALSE	2024-06-03	2024-06-14	2024-06-07	2024-07-29	Lundi		1	8	56	2024-06-26
1	14	4	28	Tumoral	FALSE	2024-06-03	2024-06-14	2024-06-07	2024-07-31	Mercredi		2	8.28571	58	2024-06-26
1	14	4	28	Tumoral	FALSE	2024-06-03	2024-06-14	2024-06-07	2024-08-02	Vendredi		0	8.57143	60	2024-06-26
1	14	4	28	Tumoral	FALSE	2024-06-03	2024-06-14	2024-06-07	2024-08-05	Lundi		2	9	63	2024-06-26
1	14	4	28	Tumoral	FALSE	2024-06-03	2024-06-14	2024-06-07	2024-08-07	Mercredi		1	9.28571	65	2024-06-26
1	14	4	28	Tumoral	FALSE	2024-06-03	2024-06-14	2024-06-07	2024-08-09	Vendredi		1	9.57143	67	2024-06-26
1	14	4	28	Tumoral	FALSE	2024-06-03	2024-06-14	2024-06-07	2024-08-12	Lundi		2	10	70	2024-06-26
1	14	4	28	Tumoral	FALSE	2024-06-03	2024-06-14	2024-06-07	2024-08-14	Mercredi		1	10.2857	72	2024-06-26
1	14	4	28	Tumoral	FALSE	2024-06-03	2024-06-14	2024-06-07	2024-08-16	Vendredi		1	10.5714	74	2024-06-26
1	14	4	28	Tumoral	FALSE	2024-06-03	2024-06-14	2024-06-07	2024-08-19	Lundi		0	11	77	2024-06-26
1	14	4	28	Tumoral	FALSE	2024-06-03	2024-06-14	2024-06-07	2024-08-21	Mercredi		1	11.2857	79	2024-06-26
1	14	4	28	Tumoral	FALSE	2024-06-03	2024-06-14	2024-06-07	2024-08-23	Vendredi		0	11.5714	81	2024-06-26
1	14	4	28	Tumoral	FALSE	2024-06-03	2024-06-14	2024-06-07	2024-08-26	Lundi		0	12	84	2024-06-26
1	14	4	28	Tumoral	FALSE	2024-06-03	2024-06-14	2024-06-07	2024-08-28	Mercredi		0	12.2857	86	2024-06-26
1	14	4	28	Tumoral	FALSE	2024-06-03	2024-06-14	2024-06-07	2024-08-30	Vendredi		0	12.5714	88	2024-06-26
1	14	4	28	Tumoral	FALSE	2024-06-03	2024-06-14	2024-06-07	2024-09-02	Lundi		1	13	91	2024-06-26
1	14	4	28	Tumoral	FALSE	2024-06-03	2024-06-14	2024-06-07	2024-09-04	Mercredi		0	13.2857	93	2024-06-26
1	14	4	28	Tumoral	FALSE	2024-06-03	2024-06-14	2024-06-07	2024-09-06	Vendredi		1	13.5714	95	2024-06-26
1	14	4	28	Tumoral	FALSE	2024-06-03	2024-06-14	2024-06-07	2024-09-09	Lundi		1	14	98	2024-06-26
1	14	4	28	Tumoral	FALSE	2024-06-03	2024-06-14	2024-06-07	2024-09-11	Mercredi		2	14.2857	100	2024-06-26
1	14	4	28	Tumoral	FALSE	2024-06-03	2024-06-14	2024-06-07	2024-09-13	Vendredi		0	14.5714	102	2024-06-26
1	14	4	28	Tumoral	FALSE	2024-06-03	2024-06-14	2024-06-07	2024-09-16	Lundi		0	15	105	2024-06-26
1	14	4	28	Tumoral	FALSE	2024-06-03	2024-06-14	2024-06-07	2024-09-18	Mercredi		2	15.2857	107	2024-06-26
1	14	4	28	Tumoral	FALSE	2024-06-03	2024-06-14	2024-06-07	2024-09-20	Vendredi		0	15.5714	109	2024-06-26
1	14	4	28	Tumoral	FALSE	2024-06-03	2024-06-14	2024-06-07	2024-09-23	Lundi		1	16	112	2024-06-26
1	14	4	28	Tumoral	FALSE	2024-06-03	2024-06-14	2024-06-07	2024-09-25	Mercredi		2	16.2857	114	2024-06-26
1	14	4	28	Tumoral	FALSE	2024-06-03	2024-06-14	2024-06-07	2024-09-26	Vendredi		0	16.4286	115	2024-06-26
1	14	4	28	Tumoral	FALSE	2024-06-03	2024-06-14	2024-06-07	2024-09-30	Lundi		1	17	119	2024-06-26
1	14	4	28	Tumoral	FALSE	2024-06-03	2024-06-14	2024-06-07	2024-10-02	Mercredi		1	17.2857	121	2024-06-26
1	14	4	28	Tumoral	FALSE	2024-06-03	2024-06-14	2024-06-07	2024-10-04	Vendredi		0	17.5714	123	2024-06-26
1	14	4	28	Tumoral	FALSE	2024-06-03	2024-06-14	2024-06-07	2024-10-07	Lundi		1	18	126	2024-06-26
1	14	4	28	Tumoral	FALSE	2024-06-03	2024-06-14	2024-06-07	2024-10-09	Mercredi		1	18.2857	128	2024-06-26
1	14	4	28	Tumoral	FALSE	2024-06-03	2024-06-14	2024-06-07	2024-10-11	Vendredi		0	18.5714	130	2024-06-26
1	14	4	28	Tumoral	FALSE	2024-06-03	2024-06-14	2024-06-07	2024-10-14	Lundi		1	19	133	2024-06-26
1	14	4	28	Tumoral	FALSE	2024-06-03	2024-06-14	2024-06-07	2024-10-16	Mercredi		1	19.2857	135	2024-06-26
1	14	4	28	Tumoral	FALSE	2024-06-03	2024-06-14	2024-06-07	2024-10-18	Vendredi		2	19.5714	137	2024-06-26
1	14	4	28	Tumoral	FALSE	2024-06-03	2024-06-14	2024-06-07	2024-10-21	Lundi		0	20	140	2024-06-26
1	14	4	28	Tumoral	FALSE	2024-06-03	2024-06-14	2024-06-07	2024-10-23	Mercredi		0	20.2857	142	2024-06-26
1	14	4	28	Tumoral	FALSE	2024-06-03	2024-06-14	2024-06-07	2024-10-25	Vendredi		0	20.5714	144	2024-06-26
1	14	4	28	Tumoral	FALSE	2024-06-03	2024-06-14	2024-06-07	2024-10-28	Lundi		0	21	147	2024-06-26
1	14	4	28	Tumoral	FALSE	2024-06-03	2024-06-14	2024-06-07	2024-10-30	Mercredi		3	21.2857	149	2024-06-26
1	14	4	28	Tumoral	FALSE	2024-06-03	2024-06-14	2024-06-07	2024-11-01	Vendredi		0	21.5714	151	2024-06-26
1	14	4	28	Tumoral	FALSE	2024-06-03	2024-06-14	2024-06-07	2024-11-04	Lundi		0	22	154	2024-06-26
1	15	4	29	Tumoral	TRUE	2024-06-03			2024-06-03	Lundi	A	0	0	0
1	15	4	29	Tumoral	TRUE	2024-06-03			2024-06-05	Mercredi	A	0	0.285714	2
1	15	4	29	Tumoral	TRUE	2024-06-03			2024-06-07	Vendredi	A	0	0.571429	4
1	15	4	29	Tumoral	TRUE	2024-06-03	2024-06-10	2024-06-10	2024-06-10	Lundi	B	1	1	7
1	15	4	29	Tumoral	TRUE	2024-06-03	2024-06-10	2024-06-10	2024-06-12	Mercredi	A	1	1.28571	9
1	15	4	29	Tumoral	TRUE	2024-06-03	2024-06-10	2024-06-10	2024-06-14	Vendredi	B	0	1.57143	11
1	15	4	29	Tumoral	TRUE	2024-06-03	2024-06-10	2024-06-10	2024-06-17	Lundi	B	1	2	14	2024-06-17
1	15	4	29	Tumoral	TRUE	2024-06-03	2024-06-10	2024-06-10	2024-06-19	Mercredi	B	0	2.28571	16	2024-06-17
1	15	4	29	Tumoral	TRUE	2024-06-03	2024-06-10	2024-06-10	2024-06-21	Vendredi	B	1	2.57143	18	2024-06-17
1	15	4	29	Tumoral	TRUE	2024-06-03	2024-06-10	2024-06-10	2024-06-24	Lundi	B	1	3	21	2024-06-17
1	15	4	29	Tumoral	TRUE	2024-06-03	2024-06-10	2024-06-10	2024-06-26	Mercredi	C	1	3.28571	23	2024-06-17
1	15	4	29	Tumoral	TRUE	2024-06-03	2024-06-10	2024-06-10	2024-06-28	Vendredi	B	2	3.57143	25	2024-06-17
1	15	4	29	Tumoral	TRUE	2024-06-03	2024-06-10	2024-06-10	2024-07-01	Lundi	C	1	4	28	2024-06-17
1	15	4	29	Tumoral	TRUE	2024-06-03	2024-06-10	2024-06-10	2024-07-03	Mercredi	D	1	4.28571	30	2024-06-17
1	15	4	29	Tumoral	TRUE	2024-06-03	2024-06-10	2024-06-10	2024-07-05	Vendredi	D	2	4.57143	32	2024-06-17
1	15	4	29	Tumoral	TRUE	2024-06-03	2024-06-10	2024-06-10	2024-07-08	Lundi	C	1	5	35	2024-06-17
1	15	4	29	Tumoral	TRUE	2024-06-03	2024-06-10	2024-06-10	2024-07-10	Mercredi	C	1	5.28571	37	2024-06-17
1	15	4	29	Tumoral	TRUE	2024-06-03	2024-06-10	2024-06-10	2024-07-12	Vendredi	C	0	5.57143	39	2024-06-17
1	15	4	29	Tumoral	TRUE	2024-06-03	2024-06-10	2024-06-10	2024-07-15	Lundi	C	1	6	42	2024-06-17
1	15	4	29	Tumoral	TRUE	2024-06-03	2024-06-10	2024-06-10	2024-07-17	Mercredi	C	0	6.28571	44	2024-06-17
1	15	4	29	Tumoral	TRUE	2024-06-03	2024-06-10	2024-06-10	2024-07-19	Vendredi	C	0	6.57143	46	2024-06-17
1	15	4	29	Tumoral	TRUE	2024-06-03	2024-06-10	2024-06-10	2024-07-22	Lundi	C	0	7	49	2024-06-17
1	15	4	29	Tumoral	TRUE	2024-06-03	2024-06-10	2024-06-10	2024-07-24	Mercredi	C	1	7.28571	51	2024-06-17
1	15	4	29	Tumoral	TRUE	2024-06-03	2024-06-10	2024-06-10	2024-07-26	Vendredi	D	0	7.57143	53	2024-06-17
1	15	4	29	Tumoral	TRUE	2024-06-03	2024-06-10	2024-06-10	2024-07-29	Lundi	C	1	8	56	2024-06-17
1	15	4	29	Tumoral	TRUE	2024-06-03	2024-06-10	2024-06-10	2024-07-31	Mercredi	D	0	8.28571	58	2024-06-17
1	15	4	29	Tumoral	TRUE	2024-06-03	2024-06-10	2024-06-10	2024-08-02	Vendredi	D	1	8.57143	60	2024-06-17
1	15	4	29	Tumoral	TRUE	2024-06-03	2024-06-10	2024-06-10	2024-08-05	Lundi	D	0	9	63	2024-06-17
1	15	4	29	Tumoral	TRUE	2024-06-03	2024-06-10	2024-06-10	2024-08-07	Mercredi	C	0	9.28571	65	2024-06-17
1	15	4	29	Tumoral	TRUE	2024-06-03	2024-06-10	2024-06-10	2024-08-09	Vendredi	A	2	9.57143	67	2024-06-17
1	15	4	29	Tumoral	TRUE	2024-06-03	2024-06-10	2024-06-10	2024-08-12	Lundi	B	0	10	70	2024-06-17
1	15	4	29	Tumoral	TRUE	2024-06-03	2024-06-10	2024-06-10	2024-08-14	Mercredi	B	2	10.2857	72	2024-06-17
1	15	4	29	Tumoral	TRUE	2024-06-03	2024-06-10	2024-06-10	2024-08-16	Vendredi	B	0	10.5714	74	2024-06-17
1	15	4	29	Tumoral	TRUE	2024-06-03	2024-06-10	2024-06-10	2024-08-19	Lundi	B	0	11	77	2024-06-17
1	15	4	29	Tumoral	TRUE	2024-06-03	2024-06-10	2024-06-10	2024-08-21	Mercredi	B	0	11.2857	79	2024-06-17
1	15	4	29	Tumoral	TRUE	2024-06-03	2024-06-10	2024-06-10	2024-08-23	Vendredi	B	0	11.5714	81	2024-06-17
1	15	4	29	Tumoral	TRUE	2024-06-03	2024-06-10	2024-06-10	2024-08-26	Lundi	A	1	12	84	2024-06-17
1	15	4	29	Tumoral	TRUE	2024-06-03	2024-06-10	2024-06-10	2024-08-28	Mercredi	B	1	12.2857	86	2024-06-17
1	15	4	29	Tumoral	TRUE	2024-06-03	2024-06-10	2024-06-10	2024-08-30	Vendredi	B	0	12.5714	88	2024-06-17
1	15	4	29	Tumoral	TRUE	2024-06-03	2024-06-10	2024-06-10	2024-09-02	Lundi	A	0	13	91	2024-06-17
1	15	4	29	Tumoral	TRUE	2024-06-03	2024-06-10	2024-06-10	2024-09-04	Mercredi	A	0	13.2857	93	2024-06-17
1	15	4	29	Tumoral	TRUE	2024-06-03	2024-06-10	2024-06-10	2024-09-06	Vendredi	B	0	13.5714	95	2024-06-17
1	15	4	29	Tumoral	TRUE	2024-06-03	2024-06-10	2024-06-10	2024-09-09	Lundi	B	0	14	98	2024-06-17
1	15	4	29	Tumoral	TRUE	2024-06-03	2024-06-10	2024-06-10	2024-09-11	Mercredi	B	0	14.2857	100	2024-06-17
1	15	4	29	Tumoral	TRUE	2024-06-03	2024-06-10	2024-06-10	2024-09-13	Vendredi	B	1	14.5714	102	2024-06-17
1	15	4	29	Tumoral	TRUE	2024-06-03	2024-06-10	2024-06-10	2024-09-16	Lundi	B	0	15	105	2024-06-17
1	15	4	29	Tumoral	TRUE	2024-06-03	2024-06-10	2024-06-10	2024-09-18	Mercredi	B	0	15.2857	107	2024-06-17
1	15	4	29	Tumoral	TRUE	2024-06-03	2024-06-10	2024-06-10	2024-09-20	Vendredi	B	0	15.5714	109	2024-06-17
1	15	4	29	Tumoral	TRUE	2024-06-03	2024-06-10	2024-06-10	2024-09-23	Lundi	B	0	16	112	2024-06-17
1	15	4	29	Tumoral	TRUE	2024-06-03	2024-06-10	2024-06-10	2024-09-25	Mercredi	B	0	16.2857	114	2024-06-17
1	15	4	29	Tumoral	TRUE	2024-06-03	2024-06-10	2024-06-10	2024-09-26	Vendredi	B	0	16.4286	115	2024-06-17
1	15	4	29	Tumoral	TRUE	2024-06-03	2024-06-10	2024-06-10	2024-09-30	Lundi	B	0	17	119	2024-06-17
1	15	4	29	Tumoral	TRUE	2024-06-03	2024-06-10	2024-06-10	2024-10-02	Mercredi	B	0	17.2857	121	2024-06-17
1	15	4	29	Tumoral	TRUE	2024-06-03	2024-06-10	2024-06-10	2024-10-04	Vendredi	B	1	17.5714	123	2024-06-17
1	15	4	29	Tumoral	TRUE	2024-06-03	2024-06-10	2024-06-10	2024-10-07	Lundi	A	0	18	126	2024-06-17
1	15	4	29	Tumoral	TRUE	2024-06-03	2024-06-10	2024-06-10	2024-10-09	Mercredi	0	0	18.2857	128	2024-06-17
1	15	4	29	Tumoral	TRUE	2024-06-03	2024-06-10	2024-06-10	2024-10-11	Vendredi	0	0	18.5714	130	2024-06-17
1	15	4	29	Tumoral	TRUE	2024-06-03	2024-06-10	2024-06-10	2024-10-14	Lundi	0	0	19	133	2024-06-17
1	15	4	29	Tumoral	TRUE	2024-06-03	2024-06-10	2024-06-10	2024-10-16	Mercredi	0	0	19.2857	135	2024-06-17
1	15	4	29	Tumoral	TRUE	2024-06-03	2024-06-10	2024-06-10	2024-10-18	Vendredi	0	0	19.5714	137	2024-06-17
1	15	4	29	Tumoral	TRUE	2024-06-03	2024-06-10	2024-06-10	2024-10-21	Lundi	0	0	20	140	2024-06-17
1	15	4	29	Tumoral	TRUE	2024-06-03	2024-06-10	2024-06-10	2024-10-23	Mercredi	0	0	20.2857	142	2024-06-17
1	15	4	29	Tumoral	TRUE	2024-06-03	2024-06-10	2024-06-10	2024-10-25	Vendredi	0	0	20.5714	144	2024-06-17
1	15	4	29	Tumoral	TRUE	2024-06-03	2024-06-10	2024-06-10	2024-10-28	Lundi	0	1	21	147	2024-06-17
1	15	4	29	Tumoral	TRUE	2024-06-03	2024-06-10	2024-06-10	2024-10-30	Mercredi	0	0	21.2857	149	2024-06-17
1	15	4	29	Tumoral	TRUE	2024-06-03	2024-06-10	2024-06-10	2024-11-01	Vendredi	0	0	21.5714	151	2024-06-17
1	15	4	29	Tumoral	TRUE	2024-06-03	2024-06-10	2024-06-10	2024-11-04	Lundi	0	0	22	154	2024-06-17
1	15	4	30	Tumoral	FALSE	2024-06-03			2024-06-03	Lundi		0	0	0
1	15	4	30	Tumoral	FALSE	2024-06-03			2024-06-05	Mercredi		0	0.285714	2
1	15	4	30	Tumoral	FALSE	2024-06-03		2024-06-07	2024-06-07	Vendredi		0	0.571429	4
1	15	4	30	Tumoral	FALSE	2024-06-03		2024-06-07	2024-06-10	Lundi		0	1	7
1	15	4	30	Tumoral	FALSE	2024-06-03	2024-06-12	2024-06-07	2024-06-12	Mercredi		2	1.28571	9
1	15	4	30	Tumoral	FALSE	2024-06-03	2024-06-12	2024-06-07	2024-06-14	Vendredi		1	1.57143	11
1	15	4	30	Tumoral	FALSE	2024-06-03	2024-06-12	2024-06-07	2024-06-17	Lundi		1	2	14
1	15	4	30	Tumoral	FALSE	2024-06-03	2024-06-12	2024-06-07	2024-06-19	Mercredi		1	2.28571	16
1	15	4	30	Tumoral	FALSE	2024-06-03	2024-06-12	2024-06-07	2024-06-21	Vendredi		0	2.57143	18
1	15	4	30	Tumoral	FALSE	2024-06-03	2024-06-12	2024-06-07	2024-06-24	Lundi		1	3	21
1	15	4	30	Tumoral	FALSE	2024-06-03	2024-06-12	2024-06-07	2024-06-26	Mercredi		1	3.28571	23	2024-06-26
1	15	4	30	Tumoral	FALSE	2024-06-03	2024-06-12	2024-06-07	2024-06-28	Vendredi		1	3.57143	25	2024-06-26
1	15	4	30	Tumoral	FALSE	2024-06-03	2024-06-12	2024-06-07	2024-07-01	Lundi		0	4	28	2024-06-26
1	15	4	30	Tumoral	FALSE	2024-06-03	2024-06-12	2024-06-07	2024-07-03	Mercredi		0	4.28571	30	2024-06-26
1	15	4	30	Tumoral	FALSE	2024-06-03	2024-06-12	2024-06-07	2024-07-05	Vendredi		0	4.57143	32	2024-06-26	2024-07-05
1	15	4	30	Tumoral	FALSE	2024-06-03	2024-06-12	2024-06-07	2024-07-08	Lundi		0	5	35	2024-06-26	2024-07-05
1	15	4	30	Tumoral	FALSE	2024-06-03	2024-06-12	2024-06-07	2024-07-10	Mercredi		0	5.28571	37	2024-06-26	2024-07-05
1	15	4	30	Tumoral	FALSE	2024-06-03	2024-06-12	2024-06-07	2024-07-12	Vendredi		0	5.57143	39	2024-06-26	2024-07-05
1	15	4	30	Tumoral	FALSE	2024-06-03	2024-06-12	2024-06-07	2024-07-15	Lundi		0	6	42	2024-06-26	2024-07-05
1	15	4	30	Tumoral	FALSE	2024-06-03	2024-06-12	2024-06-07	2024-07-17	Mercredi		0	6.28571	44	2024-06-26	2024-07-05
1	15	4	30	Tumoral	FALSE	2024-06-03	2024-06-12	2024-06-07	2024-07-19	Vendredi		0	6.57143	46	2024-06-26	2024-07-05
1	15	4	30	Tumoral	FALSE	2024-06-03	2024-06-12	2024-06-07	2024-07-22	Lundi		0	7	49	2024-06-26	2024-07-05
1	15	4	30	Tumoral	FALSE	2024-06-03	2024-06-12	2024-06-07	2024-07-24	Mercredi		0	7.28571	51	2024-06-26	2024-07-05
1	15	4	30	Tumoral	FALSE	2024-06-03	2024-06-12	2024-06-07	2024-07-26	Vendredi		1	7.57143	53	2024-06-26	2024-07-05
1	15	4	30	Tumoral	FALSE	2024-06-03	2024-06-12	2024-06-07	2024-07-29	Lundi		0	8	56	2024-06-26	2024-07-05
1	15	4	30	Tumoral	FALSE	2024-06-03	2024-06-12	2024-06-07	2024-07-31	Mercredi		0	8.28571	58	2024-06-26	2024-07-05
1	15	4	30	Tumoral	FALSE	2024-06-03	2024-06-12	2024-06-07	2024-08-02	Vendredi		0	8.57143	60	2024-06-26	2024-07-05
1	15	4	30	Tumoral	FALSE	2024-06-03	2024-06-12	2024-06-07	2024-08-05	Lundi		0	9	63	2024-06-26	2024-07-05
1	15	4	30	Tumoral	FALSE	2024-06-03	2024-06-12	2024-06-07	2024-08-07	Mercredi		0	9.28571	65	2024-06-26	2024-07-05
1	15	4	30	Tumoral	FALSE	2024-06-03	2024-06-12	2024-06-07	2024-08-09	Vendredi		0	9.57143	67	2024-06-26	2024-07-05
1	15	4	30	Tumoral	FALSE	2024-06-03	2024-06-12	2024-06-07	2024-08-12	Lundi		0	10	70	2024-06-26	2024-07-05
1	15	4	30	Tumoral	FALSE	2024-06-03	2024-06-12	2024-06-07	2024-08-14	Mercredi		0	10.2857	72	2024-06-26	2024-07-05
1	15	4	30	Tumoral	FALSE	2024-06-03	2024-06-12	2024-06-07	2024-08-16	Vendredi		0	10.5714	74	2024-06-26	2024-07-05
1	15	4	30	Tumoral	FALSE	2024-06-03	2024-06-12	2024-06-07	2024-08-19	Lundi		0	11	77	2024-06-26	2024-07-05
1	15	4	30	Tumoral	FALSE	2024-06-03	2024-06-12	2024-06-07	2024-08-21	Mercredi		0	11.2857	79	2024-06-26	2024-07-05
1	15	4	30	Tumoral	FALSE	2024-06-03	2024-06-12	2024-06-07	2024-08-23	Vendredi		0	11.5714	81	2024-06-26	2024-07-05
1	15	4	30	Tumoral	FALSE	2024-06-03	2024-06-12	2024-06-07	2024-08-26	Lundi		0	12	84	2024-06-26	2024-07-05
1	15	4	30	Tumoral	FALSE	2024-06-03	2024-06-12	2024-06-07	2024-08-28	Mercredi		0	12.2857	86	2024-06-26	2024-07-05
1	15	4	30	Tumoral	FALSE	2024-06-03	2024-06-12	2024-06-07	2024-08-30	Vendredi		0	12.5714	88	2024-06-26	2024-07-05
1	15	4	30	Tumoral	FALSE	2024-06-03	2024-06-12	2024-06-07	2024-09-02	Lundi		0	13	91	2024-06-26	2024-07-05
1	15	4	30	Tumoral	FALSE	2024-06-03	2024-06-12	2024-06-07	2024-09-04	Mercredi		0	13.2857	93	2024-06-26	2024-07-05
1	15	4	30	Tumoral	FALSE	2024-06-03	2024-06-12	2024-06-07	2024-09-06	Vendredi		0	13.5714	95	2024-06-26	2024-07-05
1	15	4	30	Tumoral	FALSE	2024-06-03	2024-06-12	2024-06-07	2024-09-09	Lundi		0	14	98	2024-06-26	2024-07-05
1	15	4	30	Tumoral	FALSE	2024-06-03	2024-06-12	2024-06-07	2024-09-11	Mercredi		0	14.2857	100	2024-06-26	2024-07-05
1	15	4	30	Tumoral	FALSE	2024-06-03	2024-06-12	2024-06-07	2024-09-13	Vendredi		0	14.5714	102	2024-06-26	2024-07-05
1	15	4	30	Tumoral	FALSE	2024-06-03	2024-06-12	2024-06-07	2024-09-16	Lundi		0	15	105	2024-06-26	2024-07-05
1	15	4	30	Tumoral	FALSE	2024-06-03	2024-06-12	2024-06-07	2024-09-18	Mercredi		0	15.2857	107	2024-06-26	2024-07-05
1	15	4	30	Tumoral	FALSE	2024-06-03	2024-06-12	2024-06-07	2024-09-20	Vendredi		0	15.5714	109	2024-06-26	2024-07-05
1	15	4	30	Tumoral	FALSE	2024-06-03	2024-06-12	2024-06-07	2024-09-23	Lundi		0	16	112	2024-06-26	2024-07-05
1	15	4	30	Tumoral	FALSE	2024-06-03	2024-06-12	2024-06-07	2024-09-25	Mercredi		0	16.2857	114	2024-06-26	2024-07-05
1	15	4	30	Tumoral	FALSE	2024-06-03	2024-06-12	2024-06-07	2024-09-26	Vendredi		0	16.4286	115	2024-06-26	2024-07-05
1	15	4	30	Tumoral	FALSE	2024-06-03	2024-06-12	2024-06-07	2024-09-30	Lundi		0	17	119	2024-06-26	2024-07-05
1	15	4	30	Tumoral	FALSE	2024-06-03	2024-06-12	2024-06-07	2024-10-02	Mercredi		0	17.2857	121	2024-06-26	2024-07-05
1	15	4	30	Tumoral	FALSE	2024-06-03	2024-06-12	2024-06-07	2024-10-04	Vendredi		0	17.5714	123	2024-06-26	2024-07-05
1	15	4	30	Tumoral	FALSE	2024-06-03	2024-06-12	2024-06-07	2024-10-07	Lundi		0	18	126	2024-06-26	2024-07-05
1	15	4	30	Tumoral	FALSE	2024-06-03	2024-06-12	2024-06-07	2024-10-09	Mercredi		0	18.2857	128	2024-06-26	2024-07-05
1	15	4	30	Tumoral	FALSE	2024-06-03	2024-06-12	2024-06-07	2024-10-11	Vendredi		0	18.5714	130	2024-06-26	2024-07-05
1	15	4	30	Tumoral	FALSE	2024-06-03	2024-06-12	2024-06-07	2024-10-14	Lundi		0	19	133	2024-06-26	2024-07-05
1	15	4	30	Tumoral	FALSE	2024-06-03	2024-06-12	2024-06-07	2024-10-16	Mercredi		0	19.2857	135	2024-06-26	2024-07-05
1	15	4	30	Tumoral	FALSE	2024-06-03	2024-06-12	2024-06-07	2024-10-18	Vendredi		0	19.5714	137	2024-06-26	2024-07-05
1	15	4	30	Tumoral	FALSE	2024-06-03	2024-06-12	2024-06-07	2024-10-21	Lundi		0	20	140	2024-06-26	2024-07-05
1	15	4	30	Tumoral	FALSE	2024-06-03	2024-06-12	2024-06-07	2024-10-23	Mercredi		0	20.2857	142	2024-06-26	2024-07-05
1	15	4	30	Tumoral	FALSE	2024-06-03	2024-06-12	2024-06-07	2024-10-25	Vendredi		0	20.5714	144	2024-06-26	2024-07-05
1	15	4	30	Tumoral	FALSE	2024-06-03	2024-06-12	2024-06-07	2024-10-28	Lundi		0	21	147	2024-06-26	2024-07-05
1	15	4	30	Tumoral	FALSE	2024-06-03	2024-06-12	2024-06-07	2024-10-30	Mercredi		0	21.2857	149	2024-06-26	2024-07-05
1	15	4	30	Tumoral	FALSE	2024-06-03	2024-06-12	2024-06-07	2024-11-01	Vendredi		0	21.5714	151	2024-06-26	2024-07-05
1	15	4	30	Tumoral	FALSE	2024-06-03	2024-06-12	2024-06-07	2024-11-04	Lundi		0	22	154	2024-06-26	2024-07-05
2	16	4	31	Tumoral	FALSE	2024-06-10			2024-06-10	Lundi		0	0	0
2	16	4	31	Tumoral	FALSE	2024-06-10			2024-06-12	Mercredi		0	0.285714	2
2	16	4	31	Tumoral	FALSE	2024-06-10			2024-06-14	Vendredi		0	0.571429	4
2	16	4	31	Tumoral	FALSE	2024-06-10	2024-06-17		2024-06-17	Lundi		1	1	7
2	16	4	31	Tumoral	FALSE	2024-06-10	2024-06-17		2024-06-19	Mercredi		1	1.28571	9
2	16	4	31	Tumoral	FALSE	2024-06-10	2024-06-17		2024-06-21	Vendredi		1	1.57143	11
2	16	4	31	Tumoral	FALSE	2024-06-10	2024-06-17	2024-06-24	2024-06-24	Lundi		2	2	14
2	16	4	31	Tumoral	FALSE	2024-06-10	2024-06-17	2024-06-24	2024-06-26	Mercredi		1	2.28571	16	2024-06-26
2	16	4	31	Tumoral	FALSE	2024-06-10	2024-06-17	2024-06-24	2024-06-28	Vendredi		0	2.57143	18	2024-06-26
2	16	4	31	Tumoral	FALSE	2024-06-10	2024-06-17	2024-06-24	2024-07-01	Lundi		2	3	21	2024-06-26
2	16	4	31	Tumoral	FALSE	2024-06-10	2024-06-17	2024-06-24	2024-07-03	Mercredi		2	3.28571	23	2024-06-26
2	16	4	31	Tumoral	FALSE	2024-06-10	2024-06-17	2024-06-24	2024-07-05	Vendredi		2	3.57143	25	2024-06-26
2	16	4	31	Tumoral	FALSE	2024-06-10	2024-06-17	2024-06-24	2024-07-08	Lundi		1	4	28	2024-06-26
2	16	4	31	Tumoral	FALSE	2024-06-10	2024-06-17	2024-06-24	2024-07-10	Mercredi		0	4.28571	30	2024-06-26
2	16	4	31	Tumoral	FALSE	2024-06-10	2024-06-17	2024-06-24	2024-07-12	Vendredi		1	4.57143	32	2024-06-26
2	16	4	31	Tumoral	FALSE	2024-06-10	2024-06-17	2024-06-24	2024-07-15	Lundi		1	5	35	2024-06-26
2	16	4	31	Tumoral	FALSE	2024-06-10	2024-06-17	2024-06-24	2024-07-17	Mercredi		0	5.28571	37	2024-06-26
2	16	4	31	Tumoral	FALSE	2024-06-10	2024-06-17	2024-06-24	2024-07-19	Vendredi		0	5.57143	39	2024-06-26
2	16	4	31	Tumoral	FALSE	2024-06-10	2024-06-17	2024-06-24	2024-07-22	Lundi		0	6	42	2024-06-26
2	16	4	31	Tumoral	FALSE	2024-06-10	2024-06-17	2024-06-24	2024-07-24	Mercredi		0	6.28571	44	2024-06-26
2	16	4	31	Tumoral	FALSE	2024-06-10	2024-06-17	2024-06-24	2024-07-26	Vendredi		0	6.57143	46	2024-06-26
2	16	4	31	Tumoral	FALSE	2024-06-10	2024-06-17	2024-06-24	2024-07-29	Lundi		0	7	49	2024-06-26
2	16	4	31	Tumoral	FALSE	2024-06-10	2024-06-17	2024-06-24	2024-07-31	Mercredi		0	7.28571	51	2024-06-26
2	16	4	31	Tumoral	FALSE	2024-06-10	2024-06-17	2024-06-24	2024-08-02	Vendredi		1	7.57143	53	2024-06-26
2	16	4	31	Tumoral	FALSE	2024-06-10	2024-06-17	2024-06-24	2024-08-05	Lundi		0	8	56	2024-06-26
2	16	4	31	Tumoral	FALSE	2024-06-10	2024-06-17	2024-06-24	2024-08-07	Mercredi		0	8.28571	58	2024-06-26
2	16	4	31	Tumoral	FALSE	2024-06-10	2024-06-17	2024-06-24	2024-08-09	Vendredi		1	8.57143	60	2024-06-26
2	16	4	31	Tumoral	FALSE	2024-06-10	2024-06-17	2024-06-24	2024-08-12	Lundi		1	9	63	2024-06-26	2024-08-12
2	16	4	31	Tumoral	FALSE	2024-06-10	2024-06-17	2024-06-24	2024-08-14	Mercredi		0	9.28571	65	2024-06-26	2024-08-12
2	16	4	31	Tumoral	FALSE	2024-06-10	2024-06-17	2024-06-24	2024-08-16	Vendredi		0	9.57143	67	2024-06-26	2024-08-12
2	16	4	31	Tumoral	FALSE	2024-06-10	2024-06-17	2024-06-24	2024-08-19	Lundi		0	10	70	2024-06-26	2024-08-12
2	16	4	31	Tumoral	FALSE	2024-06-10	2024-06-17	2024-06-24	2024-08-21	Mercredi		0	10.2857	72	2024-06-26	2024-08-12
2	16	4	31	Tumoral	FALSE	2024-06-10	2024-06-17	2024-06-24	2024-08-23	Vendredi		0	10.5714	74	2024-06-26	2024-08-12
2	16	4	31	Tumoral	FALSE	2024-06-10	2024-06-17	2024-06-24	2024-08-26	Lundi		0	11	77	2024-06-26	2024-08-12
2	16	4	31	Tumoral	FALSE	2024-06-10	2024-06-17	2024-06-24	2024-08-28	Mercredi		0	11.2857	79	2024-06-26	2024-08-12
2	16	4	31	Tumoral	FALSE	2024-06-10	2024-06-17	2024-06-24	2024-08-30	Vendredi		0	11.5714	81	2024-06-26	2024-08-12
2	16	4	31	Tumoral	FALSE	2024-06-10	2024-06-17	2024-06-24	2024-09-02	Lundi		0	12	84	2024-06-26	2024-08-12
2	16	4	31	Tumoral	FALSE	2024-06-10	2024-06-17	2024-06-24	2024-09-04	Mercredi		0	12.2857	86	2024-06-26	2024-08-12
2	16	4	31	Tumoral	FALSE	2024-06-10	2024-06-17	2024-06-24	2024-09-06	Vendredi		0	12.5714	88	2024-06-26	2024-08-12
2	16	4	31	Tumoral	FALSE	2024-06-10	2024-06-17	2024-06-24	2024-09-09	Lundi		0	13	91	2024-06-26	2024-08-12
2	16	4	31	Tumoral	FALSE	2024-06-10	2024-06-17	2024-06-24	2024-09-11	Mercredi		0	13.2857	93	2024-06-26	2024-08-12
2	16	4	31	Tumoral	FALSE	2024-06-10	2024-06-17	2024-06-24	2024-09-13	Vendredi		0	13.5714	95	2024-06-26	2024-08-12
2	16	4	31	Tumoral	FALSE	2024-06-10	2024-06-17	2024-06-24	2024-09-16	Lundi		0	14	98	2024-06-26	2024-08-12
2	16	4	31	Tumoral	FALSE	2024-06-10	2024-06-17	2024-06-24	2024-09-18	Mercredi		0	14.2857	100	2024-06-26	2024-08-12
2	16	4	31	Tumoral	FALSE	2024-06-10	2024-06-17	2024-06-24	2024-09-20	Vendredi		0	14.5714	102	2024-06-26	2024-08-12
2	16	4	31	Tumoral	FALSE	2024-06-10	2024-06-17	2024-06-24	2024-09-23	Lundi		0	15	105	2024-06-26	2024-08-12
2	16	4	31	Tumoral	FALSE	2024-06-10	2024-06-17	2024-06-24	2024-09-25	Mercredi		0	15.2857	107	2024-06-26	2024-08-12
2	16	4	31	Tumoral	FALSE	2024-06-10	2024-06-17	2024-06-24	2024-09-26	Vendredi		0	15.4286	108	2024-06-26	2024-08-12
2	16	4	31	Tumoral	FALSE	2024-06-10	2024-06-17	2024-06-24	2024-09-30	Lundi		0	16	112	2024-06-26	2024-08-12
2	16	4	31	Tumoral	FALSE	2024-06-10	2024-06-17	2024-06-24	2024-10-02	Mercredi		0	16.2857	114	2024-06-26	2024-08-12
2	16	4	31	Tumoral	FALSE	2024-06-10	2024-06-17	2024-06-24	2024-10-04	Vendredi		0	16.5714	116	2024-06-26	2024-08-12
2	16	4	31	Tumoral	FALSE	2024-06-10	2024-06-17	2024-06-24	2024-10-07	Lundi		0	17	119	2024-06-26	2024-08-12
2	16	4	31	Tumoral	FALSE	2024-06-10	2024-06-17	2024-06-24	2024-10-09	Mercredi		0	17.2857	121	2024-06-26	2024-08-12
2	16	4	31	Tumoral	FALSE	2024-06-10	2024-06-17	2024-06-24	2024-10-11	Vendredi		0	17.5714	123	2024-06-26	2024-08-12
2	16	4	31	Tumoral	FALSE	2024-06-10	2024-06-17	2024-06-24	2024-10-14	Lundi		0	18	126	2024-06-26	2024-08-12
2	16	4	31	Tumoral	FALSE	2024-06-10	2024-06-17	2024-06-24	2024-10-16	Mercredi		0	18.2857	128	2024-06-26	2024-08-12
2	16	4	31	Tumoral	FALSE	2024-06-10	2024-06-17	2024-06-24	2024-10-18	Vendredi		0	18.5714	130	2024-06-26	2024-08-12
2	16	4	31	Tumoral	FALSE	2024-06-10	2024-06-17	2024-06-24	2024-10-21	Lundi		0	19	133	2024-06-26	2024-08-12
2	16	4	31	Tumoral	FALSE	2024-06-10	2024-06-17	2024-06-24	2024-10-23	Mercredi		0	19.2857	135	2024-06-26	2024-08-12
2	16	4	31	Tumoral	FALSE	2024-06-10	2024-06-17	2024-06-24	2024-10-25	Vendredi		0	19.5714	137	2024-06-26	2024-08-12
2	16	4	31	Tumoral	FALSE	2024-06-10	2024-06-17	2024-06-24	2024-10-28	Lundi		0	20	140	2024-06-26	2024-08-12
2	16	4	31	Tumoral	FALSE	2024-06-10	2024-06-17	2024-06-24	2024-10-30	Mercredi		0	20.2857	142	2024-06-26	2024-08-12
2	16	4	31	Tumoral	FALSE	2024-06-10	2024-06-17	2024-06-24	2024-11-01	Vendredi		0	20.5714	144	2024-06-26	2024-08-12
2	16	4	31	Tumoral	FALSE	2024-06-10	2024-06-17	2024-06-24	2024-11-04	Lundi		0	21	147	2024-06-26	2024-08-12
2	16	4	32	Tumoral	TRUE	2024-06-10			2024-06-10	Lundi	A	0	0	0
2	16	4	32	Tumoral	TRUE	2024-06-10			2024-06-12	Mercredi	A	0	0.285714	2
2	16	4	32	Tumoral	TRUE	2024-06-10			2024-06-14	Vendredi	A	0	0.571429	4
2	16	4	32	Tumoral	TRUE	2024-06-10	2024-06-17		2024-06-17	Lundi	B	1	1	7
2	16	4	32	Tumoral	TRUE	2024-06-10	2024-06-17		2024-06-19	Mercredi	B	2	1.28571	9
2	16	4	32	Tumoral	TRUE	2024-06-10	2024-06-17		2024-06-21	Vendredi	B	1	1.57143	11
2	16	4	32	Tumoral	TRUE	2024-06-10	2024-06-17		2024-06-24	Lundi	A	2	2	14
2	16	4	32	Tumoral	TRUE	2024-06-10	2024-06-17		2024-06-26	Mercredi	A	0	2.28571	16
2	16	4	32	Tumoral	TRUE	2024-06-10	2024-06-17		2024-06-28	Vendredi	B	2	2.57143	18
2	16	4	32	Tumoral	TRUE	2024-06-10	2024-06-17		2024-07-01	Lundi	B	0	3	21
2	16	4	32	Tumoral	TRUE	2024-06-10	2024-06-17		2024-07-03	Mercredi	B	1	3.28571	23
2	16	4	32	Tumoral	TRUE	2024-06-10	2024-06-17		2024-07-05	Vendredi	B	0	3.57143	25
2	16	4	32	Tumoral	TRUE	2024-06-10	2024-06-17	2024-07-08	2024-07-08	Lundi	B	1	4	28	2024-06-24
2	16	4	32	Tumoral	TRUE	2024-06-10	2024-06-17	2024-07-08	2024-07-10	Mercredi	B	0	4.28571	30	2024-06-24
2	16	4	32	Tumoral	TRUE	2024-06-10	2024-06-17	2024-07-08	2024-07-12	Vendredi	D	0	4.57143	32	2024-06-24
2	16	4	32	Tumoral	TRUE	2024-06-10	2024-06-17	2024-07-08	2024-07-15	Lundi	B	1	5	35	2024-06-24
2	16	4	32	Tumoral	TRUE	2024-06-10	2024-06-17	2024-07-08	2024-07-17	Mercredi	B	0	5.28571	37	2024-06-24
2	16	4	32	Tumoral	TRUE	2024-06-10	2024-06-17	2024-07-08	2024-07-19	Vendredi	B	0	5.57143	39	2024-06-24
2	16	4	32	Tumoral	TRUE	2024-06-10	2024-06-17	2024-07-08	2024-07-22	Lundi	A	0	6	42	2024-06-24
2	16	4	32	Tumoral	TRUE	2024-06-10	2024-06-17	2024-07-08	2024-07-24	Mercredi	A	0	6.28571	44	2024-06-24
2	16	4	32	Tumoral	TRUE	2024-06-10	2024-06-17	2024-07-08	2024-07-26	Vendredi	A	0	6.57143	46	2024-06-24
2	16	4	32	Tumoral	TRUE	2024-06-10	2024-06-17	2024-07-08	2024-07-29	Lundi	A	0	7	49	2024-06-24
2	16	4	32	Tumoral	TRUE	2024-06-10	2024-06-17	2024-07-08	2024-07-31	Mercredi	A	0	7.28571	51	2024-06-24
2	16	4	32	Tumoral	TRUE	2024-06-10	2024-06-17	2024-07-08	2024-08-02	Vendredi	A	0	7.57143	53	2024-06-24
2	16	4	32	Tumoral	TRUE	2024-06-10	2024-06-17	2024-07-08	2024-08-05	Lundi	A	1	8	56	2024-06-24
2	16	4	32	Tumoral	TRUE	2024-06-10	2024-06-17	2024-07-08	2024-08-07	Mercredi	A	0	8.28571	58	2024-06-24
2	16	4	32	Tumoral	TRUE	2024-06-10	2024-06-17	2024-07-08	2024-08-09	Vendredi	A	1	8.57143	60	2024-06-24
2	16	4	32	Tumoral	TRUE	2024-06-10	2024-06-17	2024-07-08	2024-08-12	Lundi	A	0	9	63	2024-06-24
[truncated: 7,426 more rows]
